# Supplementary material for: Untargeted urinary metabolomics for bladder cancer biomarker screening with ultrahigh-resolution mass spectrometry
Source: Sci Rep. 2023 Jun 16;13:9802. doi: 10.1038/s41598-023-36874-y (PMC10275937; doi:10.1038/s41598-023-36874-y)
Supplement: Supplementary file 2 — Supplementary Tables. [file 41598_2023_36874_MOESM2_ESM.xlsx]

## Sheet: Cancer vs Control
Table S1. Mean metabolite abundance for controls vs. bladder cancer urine extracts. Those metabolites are considered statistically significantly different (P-value < 0.05; FDR < 0.05; VIP > 1; FC < 0.5 and > 2; AUC > 0.7) between controls and bladder cancer urine extracts in training and validation set.
No.	Name	Molecular formula	Training set				Validation set				RT [min]	m/za	Formula of detected ions	Δm/z [ppm]	ΔRT [s]	mSigma	MS/MS score	Training set					Validation set
			Cancer (n = 70)		Control (n = 70)		Cancer (n = 30)		Control (n = 30)									VIPb	FCc	P-valued	FDR	AUC	VIPb	FCc	P-valued	FDR	AUC
			Mean	SD	Mean	SD	Mean	SD	Mean	SD
1	Oleamide	C18H35NO	17875.5	37864.1	8099.96	842.064	13953.6	8032.89	8248.02	976.96	5.08	282.279	[M+H]+	-0.679		12.1	957.7	1.69983	2.9971	2.3358e-20	1.7262e-18	0.952857	1.81081	2.3703	3.2977e-15	3.1445e-13	0.987778
2	Indoleacetic acid	C10H9NO2	392.531	500.526	3468.64	3066.21	253.644	230.581	3967.01	4007.52	2.02	217.097	[M+H+CH3CN]+	0.642	-0.36	7.6		2.07685	0.15245	1.138e-19	5.4255e-18	0.94449	1.86502	0.095069	2.4931e-13	1.2706e-11	0.97
3	Isostearic acid	C18H36O2	69.4857	69.602	646.945	770.908	61.7778	62.9634	954.644	1723.44	0.2	285.279	[M+H]+	-0.991		30.4	760.9	1.95037	0.15777	1.2763e-19	5.9885e-18	0.943878	1.51189	0.095671	7.2432e-10	9.3907e-09	0.918889
4	N-Alpha-acetyllysine	C8H16N2O3	589.664	464.314	53.3786	80.3051	487.933	297.207	38.0444	83.3123	0.14	268.106	[M+K+CH3CN]+	-0.689	-0.2	43.8		1.95691	14.887	4.168e-17	9.9359e-16	0.911837	1.81361	18.55	1.0858e-10	1.922e-09	0.933333
5	Azelaic acid	C9H16O4	671.469	653.242	2549.64	2206.96	487.089	334.76	2213.84	959.617	2.54	171.101	[M+H-H2O]+, [M+Na]+, [M+H]+	-1.232	0.24	9.7	991.9	1.94168	0.34541	2.9663e-16	6.0056e-15	0.900408	1.929	0.3182	3.5673e-11	7.8694e-10	0.941111
6	3-Hydroxymethylglutaric acid	C6H10O5	94.1262	124.813	592.538	534.545	128.889	208.257	509.972	414.501	0.43	185.042	[M+Na]+	-1.381	-0.5	∞		1.78277	0.22038	8.3022e-16	1.5435e-14	0.894286	1.1605	0.38341	0.00054264	0.001266	0.754444
7	L-Tryptophan	C11H12N2O2	33247.5	110753	6867.28	54461.3	22441.6	86880.7	332.356	1358.51	2.04	246.123	[M+H+CH3CN]+	-1.506	0.43	7		1.54271	6.4538	2.0006e-15	3.4787e-14	0.88898	1.31796	90.454	9.0366e-07	4.4299e-06	0.848889
8	2-Furoylglycine	C7H7NO4	1855.03	4666.43	7680.26	7212.91	1420.89	3141.7	7438.78	7756.86	1.6	170.045	[M+H]+, [M+H-H2O]+	-0.659	0.19	6.4	998.1	1.87568	0.32075	2.6163e-15	4.3942e-14	0.887347	1.64656	0.27393	5.8681e-09	5.6136e-08	0.901111
9	Picolinuric acid	C8H8N2O3	9633.44	6339.78	25714.2	10948.5	8104.62	5479.59	28892.8	13579.2	1.88	181.061	[M+H]+, [M+H-H2O]+	-0.46		5.6	982.8	1.6594	0.48013	4.4596e-15	6.9382e-14	0.884082	1.65954	0.40366	1.8633e-09	2.0706e-08	0.911111
10	N-Acetylserotonin	C12H14N2O2	292.038	465.789	1395.97	1066.9	199.333	253.212	1519.01	961.477	1.75	175.123	[M+H-CO2]+, [M+H]+	-1.549	-0.04	∞		1.78002	0.26603	7.5684e-15	1.113e-13	0.880816	1.64114	0.19635	1.2503e-09	1.4963e-08	0.914444
11	Methylmalonic acid	C4H6O4	175.581	379.507	1185.9	623.939	80.7333	213.994	1088.89	669.007	0.03	119.034	[M+H]+	4.254		∞		2.12289	0.19416	1.051e-14	1.5081e-13	0.878776	1.7924	0.12946	1.5669e-06	7.2484e-06	0.842222
12	Sebacic acid	C10H18O4	631.919	482.96	2118.17	1775.92	503.511	376.094	1975.18	1130.39	2.22	203.127	[M+H]+, [M+H-H2O]+, [M+Na]+	-0.959	-0.3	8.2		1.62689	0.39203	1.8295e-14	2.447e-13	0.875306	1.37919	0.36653	3.5555e-09	3.6242e-08	0.905556
13	Cis,cis-Muconic acid	C6H6O4	326.581	674.441	2151.48	2540.33	182.511	208.077	2084.94	2021.35	1.53	125.023	[M+H-H2O]+, [M+H]+	-0.918	-0.17	∞	830.4	1.85911	0.20487	2.3706e-14	3.0601e-13	0.873673	1.72228	0.13143	8.3152e-10	1.0549e-08	0.917778
14	L-Thyronine	C15H15NO4	2056.76	6705.84	2.14286	10.7358	1722	5875.86	1.08889	5.96409	1.94	312.065	[M+K]+	4.97	0.02	21.5		1.12235	408.91	3.6035e-14	4.3655e-13	0.87102	1.04972	366.07	3.1218e-13	1.538e-11	0.968889
15	Phenylacetylglycine	C10H11NO3	278.26	329.253	1343.72	1362.81	159.156	210.088	1003.28	589.277	2.19	194.081	[M+H]+	-0.405	0.24	∞	991.4	1.68988	0.27366	3.6035e-14	4.3655e-13	0.87102	1.70043	0.22914	8.3152e-10	1.0549e-08	0.917778
16	4-Ethylphenol	C8H10O	1265.77	2901	19.7333	64.2965	2972.91	12453.4	6.14444	14.378	2.48	164.107	[M+H+CH3CN]+	-0.686	-0.45	4.8		1.64682	78.323	4.9631e-14	5.8684e-13	0.86898	1.39778	325.43	4.7569e-10	6.7279e-09	0.922222
17	Xanthurenic acid	C10H7NO4	1243.44	751.4	4029.51	2306.71	931.622	727.175	4430.76	2604.42	1.8	206.045	[M+H]+	0.259	0.21	9.4	811.6	1.63169	0.40589	5.1241e-14	6.0346e-13	0.868776	1.84	0.30638	4.2009e-11	9.0641e-10	0.94
18	2,5-Furandicarboxylic acid	C6H4O5	323.607	522.513	1377.6	1374.63	218.2	162.08	1418.68	1231.48	1.28	157.013	[M+H]+, [M+H-H2O]+	-0.864	-0.03	∞	955.7	1.67957	0.31577	5.4616e-14	6.3813e-13	0.868367	1.55013	0.22128	1.4295e-09	1.6768e-08	0.913333
19	3-Hydroxy-4-methoxycinnamic aicd	C10H10O4	373.243	533.951	2278.89	2249.98	533.244	1199.71	2878.65	3964.89	1.79	195.065	[M+H]+	1.048		∞		1.75774	0.2204	7.7475e-14	8.7078e-13	0.866122	1.53969	0.25054	9.0366e-07	4.4299e-06	0.848889
20	2-Ketohexanoic acid	C6H10O3	169.298	144.992	602.038	477.593	156.711	104.833	563.328	656.567	1.93	172.097	[M+H+CH3CN]+	0.162	0.03	∞		1.59782	0.37823	9.2565e-13	8.6589e-12	0.849796	1.01906	0.41443	3.773e-06	1.5512e-05	0.831111
21	PALMITIC ACID	C16H32O2	118.083	45.1244	592.221	786.618	105.889	43.3342	909.739	1819.74	0.2	257.247	[M+H]+	-0.842		30.1	822.6	1.54093	0.27648	3.0711e-12	2.6087e-11	0.841633	1.09514	0.16711	2.069e-05	7.0217e-05	0.807778
22	2-Hydroxycaproic acid	C6H12O3	339.01	447.371	2150.78	2774.58	272.933	266.689	1461.22	1323.9	2.1	174.112	[M+H+CH3CN]+, [M+NH4-H2O]+	-0.662	0.09	23.3		1.61033	0.20924	4.924e-12	3.9661e-11	0.838367	1.15891	0.26175	1.9158e-05	6.5621e-05	0.808889
23	Choline	C5H14NO	345.283	331.307	1423.33	1156.13	276.289	247.741	1354.89	1038.5	1.81	143.07	[M+K]+	-3.16		∞		1.40996	0.33231	1.2859e-11	9.6473e-11	0.831633	1.40112	0.29393	1.3068e-06	6.1513e-06	0.844444
24	N-Acetyl-L-tyrosine	C11H13NO4	233.99	251.348	679.269	386.513	170.956	137.204	788.678	456.476	1.95	241.118	[M+NH4]+	-1.32	0.31	∞		1.42836	0.44025	1.5725e-11	1.1534e-10	0.830204	1.45627	0.31204	1.3663e-08	1.1313e-07	0.893333
25	Tiglylglycine	C7H11NO3	583.781	523.441	1697.64	1086.91	513.667	335.764	1838.54	1073.79	1.56	199.108	[M+H+CH3CN]+	-0.519	-0.06	∞		1.55403	0.45837	7.2208e-11	4.7644e-10	0.819184	1.50043	0.40167	5.3427e-08	3.614e-07	0.88
26	Acetylcysteine	C5H9NO3S	397.01	436.358	1407.34	1104.28	328.8	271.173	1333.83	1136.06	1.85	164.037	[M+H]+	-0.894	0.37	∞		1.3749	0.35975	7.4241e-11	4.8768e-10	0.81898	1.19762	0.35309	0.00019928	0.00052131	0.772222
27	N-Acetyl-L-cysteine	C5H9NO3S	139.733	416.79	458.983	720.692	60	103.579	662.606	1054.03	2.68	164.037	[M+H]+	-0.585		∞	933.8	1.62382	0.37925	8.2945e-11	5.3887e-10	0.818163	1.57689	0.13511	6.1978e-07	3.1642e-06	0.853333
28	Phenylglyoxylic acid	C8H6O3	195.167	128.18	554.452	356.34	168.444	107.717	587.111	374.109	1.83	168.065	[M+NH4]+	-1.242	0.33	∞		1.28756	0.47193	8.5273e-11	5.5157e-10	0.817959	1.09867	0.41116	9.9171e-07	4.8057e-06	0.847778
29	Isovalerylcarnitine	C12H23NO4	6827.22	5712.85	23939.6	46441.4	5003.31	3429.91	23027.4	14436	2	246.17	[M+H]+	-0.308	0.2	9.6	985	1.50897	0.37061	1.5609e-10	9.6122e-10	0.813469	1.78259	0.31225	1.9897e-10	3.2858e-09	0.928889
30	2-Mercaptobenzothiazole	C7H5NS2	395.195	214.309	211.936	295.041	392.644	283.475	166.244	200.227	5.35	167.994	[M+H]+	-0.261		∞	826.1	1.63455	2.3576	1.8886e-10	1.1464e-09	0.812041	1.46503	3.2687	9.1611e-08	5.8237e-07	0.874444
31	Tetrahydroharman-3-carboxylic acid	C13H14N2O2	167.269	236.823	807.895	1688.94	80.2667	135.164	923.6	1221.75	2.08	231.113	[M+H]+	0.364		21.1	830.2	1.39727	0.2778	4.1237e-10	2.3487e-09	0.806122	1.48339	0.12902	3.1767e-06	1.3511e-05	0.833333
32	Benzaldehyde	C7H6O	1079.58	1257.32	3502.7	2786.67	831.089	945.568	2974.55	2050.01	2.14	107.049	[M+H]+	-1.22		1.8	899.6	1.37317	0.41375	2.7639e-09	1.3306e-08	0.791224	1.55028	0.40494	1.1316e-07	6.9833e-07	0.872222
33	Salicyluric acid	C9H9NO4	3794.35	10174.8	17094.4	35337.7	745.756	1812.05	4842.46	8532.1	2.3	196.06	[M+H]+	-0.39	0.23	8.9	969.5	1.33293	0.28668	3.7461e-09	1.7303e-08	0.788776	1.36652	0.21532	9.0366e-07	4.4299e-06	0.848889
34	Dopamine	C8H11NO2	227.145	286.165	809	895.904	196.089	151.205	672.222	636.051	1.91	171.113	[M+NH4]+	-0.853		∞		1.27147	0.37603	6.3409e-09	2.8144e-08	0.78449	1.02306	0.41678	0.00021267	0.00055291	0.771111
35	Methylhippuric acid	C10H11NO3	944.269	1711.75	4768.91	5648.66	353.089	367.686	3258.63	4019.61	2.36	235.108	[M+H+CH3CN]+	-0.436	0.24	9.3		1.42378	0.25744	1.734e-08	7.0895e-08	0.776122	1.32432	0.15822	3.7749e-05	0.00012024	0.798889
36	Hippuric acid	C9H9NO3	243.36	422.93	1365.28	5923.28	153.8	137.932	522.3	341.672	1.81	180.066	[M+H]+	-0.024	-0.01	∞		1.32175	0.23668	1.7764e-08	7.233e-08	0.775918	1.31157	0.43012	7.3755e-06	2.8168e-05	0.822222
37	Leu-Asp	C10H18N2O5	1501.66	2513.37	5371.48	6230.17	929.778	1189.81	4815.4	4008.57	1.84	247.129	[M+H]+	-0.7		9.3	831.9	1.1421	0.35633	2.8711e-08	1.1182e-07	0.771837	1.46046	0.26942	1.7145e-06	7.8089e-06	0.841111
38	Gamma-Glutamylcysteine	C8H14N2O5S	593.888	401.437	339.802	429.342	558.667	187.277	308.778	383.272	4.18	251.07	[M+H]+	1.859		49.4		1.61405	2.1638	3.4724e-08	1.3382e-07	0.770204	1.50802	2.3769	1.7139e-07	1.0012e-06	0.867778
39	p-Octopamine	C8H11NO2	212.176	415.197	789.536	900.953	95.9556	126.239	610.506	496.199	1.81	171.113	[M+NH4]+	-0.977		∞		1.40002	0.35142	3.7279e-08	1.4293e-07	0.769592	1.45451	0.23647	1.3943e-07	8.293e-07	0.87
40	3-Hydroxymandelic acid	C8H8O4	318.54	505.888	1362.57	2671.78	190.689	280.992	1143.09	1254.12	2.23	210.076	[M+H+CH3CN]+	0.408	0.38	∞		1.27971	0.30015	4.295e-08	1.6215e-07	0.768367	1.51102	0.2391	3.1386e-07	1.6899e-06	0.861111
41	4-Methoxyphenylacetic acid	C9H10O3	1130.68	1924.95	3766.29	3671.51	759.6	1506.59	2853.17	3214.84	2.28	184.097	[M+NH4]+	1.826	-0.13	∞		1.19289	0.4019	5.1825e-08	1.9197e-07	0.766735	1.29284	0.38644	4.3706e-05	0.00013657	0.796667
42	1,3,7-Trimethyluric acid	C8H10N4O3	505.9	801.467	2016.75	1831.83	396.644	546.492	2745.16	2846.95	1.85	211.082	[M+H]+	-0.543	0.23	∞	623.9	1.1577	0.33903	5.6906e-08	2.0922e-07	0.765918	1.33192	0.20973	1.6407e-05	5.7463e-05	0.811111
43	Homovanillic acid	C9H10O4	288.371	738.324	972.621	2963.99	162.667	183.194	660.161	721.043	2.05	183.065	[M+H]+	1.717	0.17	∞		1.30344	0.34075	8.8404e-08	3.0962e-07	0.762041	1.40387	0.35386	3.773e-06	1.5512e-05	0.831111
44	1,3-Dimethyluric acid	C7H8N4O3	6060.85	6914.02	20581	17537.8	5710.18	6439.93	25791.5	24785	1.75	197.066	[M+H]+	-2.801	0.32	9.1		1.20666	0.39849	1.0382e-07	3.6148e-07	0.760612	1.26977	0.32274	6.2636e-05	0.0001899	0.791111
45	3-Methylglutarylcarnitine	C13H23NO6	667.29	3284.14	3121.7	14266.2	200.333	217.456	1918.52	2688.34	1.86	290.16	[M+H]+	-0.551		14.2	807.5	1.20481	0.27025	5.6395e-07	1.7641e-06	0.745102	1.433	0.14788	6.8158e-07	3.4381e-06	0.852222
46	Anserine	C10H16N4O3	93.3143	244.398	524.338	692.561	38.5333	130.701	390.456	510.853	0.35	241.129	[M+H]+	-0.207	0.08	∞	875.5	1.5251	0.24729	1.1899e-06	3.5602e-06	0.737959	1.59034	0.1622	0.00010934	0.00030869	0.782222
47	2-Aminonicotinic acid	C6H6N2O2	142.329	250.784	503.705	786.584	109.778	162.991	360.822	319.916	1.68	139.05	[M+H]+	1.445		∞	851.2	1.22193	0.36183	1.4371e-06	4.2394e-06	0.736122	1.04997	0.45287	0.0057698	0.010387	0.705556
48	L-Acetylcarnitine	C9H17NO4	170.6	258.171	550.695	645.436	75.6222	115.995	361.822	331.021	0.83	245.15	[M+H+CH3CN]+	2.344	0.44	∞		1.19157	0.40021	3.4741e-06	9.5354e-06	0.727347	1.29045	0.29863	0.00051091	0.0012005	0.755556
49	2-Furoic acid	C5H4O3	171.121	235.901	1951.05	5204.32	163.6	273.756	2084.96	3864.77	1.42	130.05	[M+NH4]+	-0.431	-0.12	8.1		1.0838	0.11648	3.6906e-06	1.0064e-05	0.726735	1.1033	0.11635	8.8959e-05	0.00025781	0.785556
50	Phenylpropanolamine	C9H13NO	59.8095	148.314	685.283	2069.92	40.4222	97.9194	475.922	620.137	1.73	152.107	[M+H]+	-0.725	0.24	∞		1.34967	0.14257	1.5333e-05	3.7738e-05	0.711837	1.45767	0.13189	0.00051091	0.0012005	0.755556
51	Pantothenic acid	C9H17NO5	166.76	252.006	564.61	674.201	132.733	199.901	723.083	584.744	2.01	261.144	[M+H+CH3CN]+	-1.396		∞		1.17587	0.37783	3.7265e-05	8.6737e-05	0.702041	1.32849	0.25421	5.8329e-05	0.00017849	0.792222
aExperimental m/z of ion; bVIP scores derived from OPLS-DA model; cfold change between cancer and control urine calculated from the abundance mean values for each group – cancer-to-normal ratio; dP-value determined from Student’s t-test; AUC: area under the curve; FC: fold change; FDR: false discovery rate; SD: standard deviation; VIP: variable influence on projection

## Sheet: LG vs Control 
Table S2. Mean metabolite abundance for controls vs. low-grade (LG) bladder cancer urine extracts. Those metabolites are considered statistically significantly different (P-value < 0.05; FDR < 0.05; VIP > 1; FC < 0.5 and > 2; AUC > 0.7) between controls and LG bladder cancer urine extracts in training and validation set.
No.	Name	Molecular formula	Training set				Validation set				RT [min]	m/za	Formula of detected ions	Δm/z [ppm]	ΔRT [s]	mSigma	MS/MS score	Training set					Validation set
			LG (n = 38)		Control (n = 70)		LG (n = 17)		Control (n = 30)									VIPb	FCc	P-valued	FDR	AUC	VIPb	FCc	P-valued	FDR	AUC
			Mean	SD	Mean	SD	Mean	SD	Mean	SD
1	Indoleacetic acid	C10H9NO2	454	465.845	3468.64	3066.21	238.431	226.702	3967.01	4007.52	2.02	217.097	[M+H+CH3CN]+	0.642	-0.36	7.6		2.11906	0.17854	1.1636e-13	4.1948e-12	0.933835	1.85439	0.088584	3.7064e-10	1.5431e-08	0.972549
2	Isostearic acid	C18H36O2	76.8421	85.7375	646.945	770.908	48	30.536	954.644	1723.44	0.2	285.279	[M+H]+	-0.991		30.4	760.9	1.96556	0.18061	4.9067e-13	1.4953e-11	0.922556	1.50719	0.075321	1.9845e-10	9.4618e-09	0.976471
3	N-Alpha-acetyllysine	C8H16N2O3	576.965	439.438	53.3786	80.3051	540.235	305.725	38.0444	83.3123	0.14	268.106	[M+K+CH3CN]+	-0.689	-0.2	43.8		1.94393	14.847	1.0695e-11	2.1803e-10	0.897368	1.90932	20.416	1.1645e-09	3.8246e-08	0.964706
4	3-Hydroxymethylglutaric acid	C6H10O5	104.018	147.029	592.538	534.545	73.0196	112.614	509.972	414.501	0.43	185.042	[M+Na]+	-1.381	-0.5	∞		1.85938	0.2463	7.9846e-11	1.2229e-09	0.880075	1.3646	0.20873	7.3093e-05	0.0002806	0.835294
5	Picolinuric acid	C8H8N2O3	9869.16	5131.65	25714.2	10948.5	7478.12	4186.43	28892.8	13579.2	1.88	181.061	[M+H]+, [M+H-H2O]+	-0.46		5.6	982.8	1.73052	0.50929	9.4713e-11	1.414e-09	0.878571	1.74674	0.37162	2.4958e-08	4.076e-07	0.939216
6	4-Ethylphenol	C8H10O	783.421	1903.76	19.7333	64.2965	872.824	1214	6.14444	14.378	2.48	164.107	[M+H+CH3CN]+	-0.686	-0.45	4.8		1.688	46.958	2.6028e-10	3.3452e-09	0.869549	1.59328	115.98	3.0677e-08	4.7727e-07	0.937255
7	Phenylacetylglycine	C10H11NO3	299.667	321.546	1343.72	1362.81	144.039	244.569	1003.28	589.277	2.19	194.081	[M+H]+	-0.405	0.24	∞	991.4	1.75182	0.30187	7.5796e-10	8.821e-09	0.859774	1.85505	0.20497	3.4386e-07	3.2166e-06	0.911765
8	Azelaic acid	C9H16O4	794.965	824.996	2549.64	2206.96	447.647	415.381	2213.84	959.617	2.54	171.101	[M+H-H2O]+, [M+Na]+, [M+H]+	-1.232	0.24	9.7	991.9	1.75502	0.41289	7.8934e-10	9.1144e-09	0.859398	1.93803	0.29165	4.5884e-08	6.6815e-07	0.933333
9	Sebacic acid	C10H18O4	666.14	517.842	2118.17	1775.92	404.98	297.93	1975.18	1130.39	2.22	203.127	[M+H]+, [M+H-H2O]+, [M+Na]+	-0.959	-0.3	8.2		1.71377	0.42426	9.2801e-10	1.043e-08	0.857895	1.61667	0.29136	1.0549e-08	2.1358e-07	0.947059
10	N-Acetylserotonin	C12H14N2O2	336.754	516.249	1395.97	1066.9	161.255	209.54	1519.01	961.477	1.75	175.123	[M+H-CO2]+, [M+H]+	-1.549	-0.04	∞		1.86398	0.31184	1.0473e-09	1.1683e-08	0.856767	1.71788	0.15056	8.203e-08	1.0188e-06	0.927451
11	2,5-Furandicarboxylic acid	C6H4O5	349.93	589.571	1377.6	1374.63	210.118	147.395	1418.68	1231.48	1.28	157.013	[M+H]+, [M+H-H2O]+	-0.864	-0.03	∞	955.7	1.64782	0.34913	1.6929e-09	1.7683e-08	0.852256	1.5518	0.21059	1.7127e-07	1.8477e-06	0.919608
12	Xanthurenic acid	C10H7NO4	1317.39	630.781	4029.51	2306.71	830.157	438.037	4430.76	2604.42	1.8	206.045	[M+H]+	0.259	0.21	9.4	811.6	1.68425	0.44345	2.4177e-09	2.4063e-08	0.848872	1.92615	0.2717	6.6759e-10	2.4668e-08	0.968627
13	2-Ketohexanoic acid	C6H10O3	178	162.117	602.038	477.593	152.51	111.271	563.328	656.567	1.93	172.097	[M+H+CH3CN]+	0.162	0.03	∞		1.58382	0.40756	5.0751e-09	4.4782e-08	0.841729	1.01456	0.39825	9.1279e-05	0.0003394	0.831373
14	Methylmalonic acid	C4H6O4	243.474	437.616	1185.9	623.939	19.6078	80.8452	1088.89	669.007	0.03	119.034	[M+H]+	4.254		∞		2.04154	0.26976	1.0499e-08	8.4338e-08	0.834586	1.81767	0.10646	8.0749e-06	4.4367e-05	0.870588
15	Succinic acid	C4H6O4	415.158	259.153	952.598	302.03	276.627	110.594	986.811	477.148	0.26	119.034	[M+H]+	4.103	-0.38	∞		1.55285	0.56735	1.3674e-08	1.0554e-07	0.831955	1.42779	0.3986	9.172e-07	7.3475e-06	0.9
16	2-Furoylglycine	C7H7NO4	2878.82	6138.06	7680.26	7212.91	1935.41	4079.87	7438.78	7756.86	1.6	170.045	[M+H]+, [M+H-H2O]+	-0.659	0.19	6.4	998.1	1.75555	0.50002	1.8448e-08	1.3633e-07	0.828947	1.47733	0.36969	8.0749e-06	4.4367e-05	0.870588
17	3-Hydroxy-4-methoxycinnamic aicd	C10H10O4	471.298	616.174	2278.89	2249.98	694.627	1525.8	2878.65	3964.89	1.79	195.065	[M+H]+	1.048		∞		1.71278	0.2844	2.2217e-08	1.6057e-07	0.827068	1.47758	0.32371	0.00012642	0.00044969	0.82549
18	N-Acetyl-L-tyrosine	C11H13NO4	225.702	177.322	679.269	386.513	151.02	124.017	788.678	456.476	1.95	241.118	[M+NH4]+	-1.32	0.31	∞		1.49192	0.44387	2.8771e-08	2.0106e-07	0.824436	1.55986	0.27343	2.8987e-07	2.8002e-06	0.913725
19	Phenylglyoxylic acid	C8H6O3	3156.05	9506.45	4692.9	3537.78	1288.12	2062.44	5508.18	4574.45	1.85	151.039	[M+H]+	-2.135	0.35	5.6		1.48253	0.85373	5.3463e-08	3.4582e-07	0.818045	1.4791	0.31808	4.628e-05	0.0001946	0.843137
20	Cis,cis-Muconic acid	C6H6O4	481.123	869.189	2151.48	2540.33	169.647	201.457	2084.94	2021.35	1.53	125.023	[M+H-H2O]+, [M+H]+	-0.918	-0.17	∞	830.4	1.75886	0.30596	7.6559e-08	4.7345e-07	0.814286	1.73327	0.1176	8.203e-08	1.0188e-06	0.927451
21	Isovalerylcarnitine	C12H23NO4	6509.46	4070.91	23939.6	46441.4	5197.84	3127.06	23027.4	14436	2	246.17	[M+H]+	-0.308	0.2	9.6	985	1.49784	0.37357	8.2219e-08	5.0319e-07	0.813534	1.70363	0.32551	8.203e-08	1.0188e-06	0.927451
22	Homovanillic acid	C9H10O4	408.579	753.786	808.61	468.434	205.804	153.029	901.889	709.399	1.86	183.065	[M+H]+	0.343	-0.02	∞		1.27836	0.64596	1.4464e-07	8.2859e-07	0.807519	1.54108	0.3256	2.438e-07	2.443e-06	0.915686
23	Pantothenic acid	C9H17NO5	2437.19	1311.67	5599.15	2587.05	1862	1038.99	6423.23	2802.06	1.85	261.144	[M+H+CH3CN]+	-0.547		11.9		1.47041	0.56896	2.6064e-07	1.4085e-06	0.801128	1.70114	0.41279	6.7787e-08	8.8273e-07	0.929412
24	2-Hydroxycaproic acid	C6H12O3	423.316	539.582	2150.78	2774.58	312.51	281.899	1461.22	1323.9	2.1	174.112	[M+H+CH3CN]+, [M+NH4-H2O]+	-0.662	0.09	23.3		1.53744	0.26161	2.8884e-07	1.5384e-06	0.8	1.02677	0.29967	0.0010717	0.0028059	0.782353
25	Isobutyryl-L-carnitine	C11H21NO4	11064.5	8503.03	27241	17876.3	8541.88	5274.85	31183.1	16437.7	1.72	232.154	[M+H]+	-0.365		0.4	998.7	1.49691	0.53458	3.0925e-07	1.6266e-06	0.799248	1.56308	0.38377	3.0591e-06	1.9918e-05	0.884314
26	3,4-Dihydroxymandelic acid	C8H8O5	1320.19	3987.75	1755.7	1277.85	475.961	758.452	1981.29	1597.63	1.85	226.071	[M+H+CH3CN]+	-0.442		∞		1.41912	0.94577	3.5433e-07	1.8279e-06	0.797744	1.51943	0.32592	6.5306e-05	0.00025569	0.837255
27	Vanillic acid	C8H8O4	621.228	1375.05	1119.22	1263.4	269.373	220.407	1268.37	1112.11	1.79	169.049	[M+H]+	-2.895	-0.06	∞	910.9	1.36833	0.71295	4.9651e-07	2.4626e-06	0.793985	1.48239	0.29258	8.0749e-06	4.4367e-05	0.870588
28	Acetylcysteine	C5H9NO3S	450.632	515.622	1407.34	1104.28	299.49	336.61	1333.83	1136.06	1.85	164.037	[M+H]+	-0.894	0.37	∞		1.37972	0.41476	7.1631e-07	3.4152e-06	0.78985	1.36643	0.3166	0.00035186	0.001088	0.805882
29	Alpha-ketoisovaleric acid	C5H8O3	404.667	225.282	1009.86	591.128	319.922	169.888	1201.78	509.334	1.65	158.081	[M+H+CH3CN]+	-0.51	0.41	∞		1.36175	0.53558	1.1341e-06	5.1974e-06	0.784586	1.72974	0.37425	1.7127e-07	1.8477e-06	0.919608
30	Choline	C5H14NO	437.158	384.031	1423.33	1156.13	280.98	263.401	1354.89	1038.5	1.81	143.07	[M+K]+	-3.16		∞		1.17452	0.42374	1.5671e-06	6.9035e-06	0.780827	1.3694	0.29618	3.2473e-05	0.00014306	0.84902
31	4-Methylcatechol	C7H8O2	1800.47	1130.81	3957.52	2314.56	1652.75	1295.69	4781.39	2849.74	2.02	107.049	[M+H-H2O]+, [M+Na]+	-2.144		2.6		1.19379	0.61092	2.3718e-06	9.9728e-06	0.77594	1.28442	0.48367	6.5306e-05	0.00025569	0.837255
32	N-Acetyl-L-cysteine	C5H9NO3S	209.684	550.961	458.983	720.692	34.6275	56.2423	662.606	1054.03	2.68	164.037	[M+H]+	-0.585		∞	933.8	1.45582	0.57449	2.6907e-06	1.1218e-05	0.774436	1.65097	0.080834	1.2525e-06	9.3257e-06	0.896078
33	Tetrahydroharman-3-carboxylic acid	C13H14N2O2	200.702	280.955	807.895	1688.94	79.2157	155.247	923.6	1221.75	2.08	231.113	[M+H]+	0.364		21.1	830.2	1.32637	0.33388	3.0505e-06	1.2594e-05	0.772932	1.49137	0.13318	0.00010185	0.00037214	0.829412
34	L-Aspartyl-L-phenylalanine	C13H16N2O5	1743.56	1770.15	3557.79	2702.58	1161.45	572.775	3724.18	2281.72	1.9	281.113	[M+H]+	-0.796	0.26	11.9	725.3	1.10047	0.64305	1.7027e-05	5.9564e-05	0.751504	1.44049	0.44605	5.3739e-06	3.2091e-05	0.876471
35	Deoxycytidine	C9H13N3O4	686.684	344.555	1466.14	894.789	541.765	394.889	1564.58	626.208	0.69	269.124	[M+H+CH3CN]+	0.058	0.32	9		1.09021	0.63721	1.9118e-05	6.6095e-05	0.75	1.47498	0.48889	7.0599e-06	3.9902e-05	0.872549
36	Hippuric acid	C9H9NO3	283.526	532.095	1365.28	5923.28	138	119.145	522.3	341.672	1.81	180.066	[M+H]+	-0.024	-0.01	∞		1.32965	0.28093	2.4055e-05	8.0803e-05	0.746992	1.43478	0.37877	3.2473e-05	0.00014306	0.84902
37	3-Methylglutarylcarnitine	C13H23NO6	961.263	4449.83	3121.7	14266.2	200.078	183.362	1918.52	2688.34	1.86	290.16	[M+H]+	-0.551		14.2	807.5	1.29059	0.39224	2.7733e-05	9.1598e-05	0.745113	1.3402	0.14955	2.255e-05	0.00010415	0.854902
38	Pyruvaldehyde	C3H4O2	790.07	507.309	1497.76	685.539	533.176	307.569	1777.21	741.125	0.76	114.055	[M+H+CH3CN]+	0.533		∞		1.14086	0.69388	3.1055e-05	0.00010144	0.743609	1.57782	0.42595	9.8999e-08	1.1521e-06	0.92549
39	Tiglylglycine	C7H11NO3	729.404	650.698	1697.64	1086.91	512.667	408.244	1838.54	1073.79	1.56	199.108	[M+H+CH3CN]+	-0.519	-0.06	∞		1.29423	0.58131	3.2854e-05	0.00010672	0.742857	1.44969	0.39858	6.1639e-06	3.6152e-05	0.87451
40	Mevalonic acid	C6H12O4	723.035	1248.92	1154.33	796.537	309.216	274.385	1250.27	547.143	2.03	190.107	[M+H+CH3CN]+	-2.531		∞		1.25736	0.81475	4.8518e-05	0.00015177	0.737594	1.54251	0.34125	1.2525e-06	9.3257e-06	0.896078
41	Salicyluric acid	C9H9NO4	4332.26	10520.4	17094.4	35337.7	882.235	2389.43	4842.46	8532.1	2.3	196.06	[M+H]+	-0.39	0.23	8.9	969.5	1.18846	0.34416	5.1264e-05	0.00015968	0.736842	1.38884	0.2522	4.0668e-06	2.5632e-05	0.880392
42	m-Coumaric acid	C9H8O3	569.07	523.244	1249.85	794.694	351.922	220.528	1459.06	1005.63	1.88	165.055	[M+H]+	-0.396	-0.31	∞		1.27286	0.61834	8.5814e-05	0.00025545	0.729699	1.39528	0.34686	0.00011353	0.00040975	0.827451
43	p-Octopamine	C8H11NO2	274.158	510.868	789.536	900.953	91.7255	103.101	610.506	496.199	1.81	171.113	[M+NH4]+	-0.977		∞		1.24463	0.45055	8.5814e-05	0.00025545	0.729699	1.45402	0.21984	7.0599e-06	3.9902e-05	0.872549
44	3-Hydroxymandelic acid	C8H8O4	392.246	610.299	1362.57	2671.78	153.961	267.956	1143.09	1254.12	2.23	210.076	[M+H+CH3CN]+	0.408	0.38	∞		1.10527	0.36615	0.00010899	0.00031835	0.726316	1.67703	0.20231	1.2525e-06	9.3257e-06	0.896078
45	5-(Hydroxymethyl)-2-furaldehyde	C6H6O3	1659.53	1201.47	3156.76	1885.41	972.078	682.873	3177.77	1718.75	1.85	127.039	[M+H]+	-1.106		∞	927.1	1.03737	0.70627	0.00013798	0.00039333	0.722932	1.38637	0.43378	7.0599e-06	3.9902e-05	0.872549
46	Benzaldehyde	C7H6O	1415.18	1526.02	3502.7	2786.67	847.765	1190.48	2974.55	2050.01	2.14	107.049	[M+H]+	-1.22		1.8	899.6	1.04379	0.54879	0.00019291	0.00052752	0.718045	1.52919	0.41033	5.3739e-06	3.2091e-05	0.876471
47	Methylhippuric acid	C10H11NO3	1325.14	2145.65	4768.91	5648.66	336.431	350.767	3258.63	4019.61	2.36	235.108	[M+H+CH3CN]+	-0.436	0.24	9.3		1.19931	0.37027	0.00034339	0.0008743	0.709398	1.36099	0.14641	0.00026132	0.00084608	0.811765
48	2-Hydroxy-2-methylbutyric acid	C5H10O3	1675.75	1048.02	3143.23	1658.88	1029.53	467.719	3468.96	1664.93	1.9	160.097	[M+H+CH3CN]+	-0.705	0.44	8.9		1.02555	0.70428	0.00037881	0.00095625	0.707895	1.64987	0.42825	2.0459e-07	2.1295e-06	0.917647
49	2-Furoic acid	C5H4O3	184.596	245.09	1951.05	5204.32	152.196	251.613	2084.96	3864.77	1.42	130.05	[M+NH4]+	-0.431	-0.12	8.1		1.0573	0.12906	0.00044914	0.0011138	0.705263	1.01829	0.10614	0.00074902	0.0020868	0.790196
50	Dibenzylamine	C14H15N	3157.98	1824.05	3010.22	4668.24	3962.47	3035.29	2316.01	2236.1	4.38	198.128	[M+H]+	-1.216		6	992.6	1.05677	1.3483	0.00055751	0.0013541	0.70188	1.11319	2.384	0.00082016	0.0022532	0.788235
51	L-Acetylcarnitine	C9H17NO4	196.632	295.208	550.695	645.436	79.6471	116.066	361.822	331.021	0.83	245.15	[M+H+CH3CN]+	2.344	0.44	∞		1.18343	0.46762	0.00055751	0.0013541	0.70188	1.15085	0.32193	0.0066987	0.013722	0.737255
aExperimental m/z of ion; bVIP scores derived from OPLS-DA model; cfold change between cancer and control urine calculated from the abundance mean values for each group – cancer-to-normal ratio; dP-value determined from Student’s t-test; AUC: area under the curve; FC: fold change; FDR: false discovery rate; SD: standard deviation; VIP: variable influence on projection

## Sheet: HG vs Control
Table S3. Mean metabolite abundance for controls vs. high-grade (HG) bladder cancer urine extracts. Those metabolites are considered statistically significantly different (P-value < 0.05; FDR < 0.05; VIP > 1; FC < 0.5 and > 2; AUC > 0.7) between controls and HG bladder cancer urine extracts in training and validation set.
No.	Name	Molecular formula	Training set				Validation set				RT [min]	m/za	Formula of detected ions	Δm/z [ppm]	ΔRT [s]	mSigma	MS/MS score	Training set					Validation set
			HG (n = 30)		Control (n = 70)		HG (n = 12)		Control (n = 30)									VIPb	FCc	P-valued	FDR	AUC	VIPb	FCc	P-valued	FDR	AUC
			Mean	SD	Mean	SD	Mean	SD	Mean	SD
1	Isostearic acid	C18H36O2	62.3111	44.1807	646.945	770.908	81.9444	91.3935	954.644	1723.44	0.2	285.279	[M+H]+	-0.991		30.4	760.9	1.93753	0.13479	1.6422e-13	1.4278e-11	0.967143	1.41387	0.12621	0.0005551	0.002385	0.830556
2	Oleamide	C18H35NO	27405.8	56761.6	8099.96	842.064	14661.3	9899.21	8248.02	976.96	5.08	282.279	[M+H]+	-0.679		12.1	957.7	1.73312	4.6533	2.8802e-13	1.8508e-11	0.962381	1.86358	2.5018	1.7544e-08	1.1524e-06	0.975
3	Indoleacetic acid	C10H9NO2	309.728	544.458	3468.64	3066.21	293.389	242.901	3967.01	4007.52	2.02	217.097	[M+H+CH3CN]+	0.642	-0.36	7.6		2.11527	0.11935	5.0234e-13	2.7499e-11	0.957619	1.91096	0.11099	6.7281e-08	2.7623e-06	0.963889
4	2-Furoylglycine	C7H7NO4	668.483	850.338	7680.26	7212.91	773.167	925.788	7438.78	7756.86	1.6	170.045	[M+H]+, [M+H-H2O]+	-0.659	0.19	6.4	998.1	2.00079	0.11286	7.8077e-13	3.6634e-11	0.95381	1.83259	0.15358	9.6581e-07	1.9826e-05	0.936111
5	Azelaic acid	C9H16O4	528.339	319.796	2549.64	2206.96	539.5	197.271	2213.84	959.617	2.54	171.101	[M+H-H2O]+, [M+Na]+, [M+H]+	-1.232	0.24	9.7	991.9	1.86799	0.26852	1.8661e-12	7.1638e-11	0.94619	1.87378	0.35238	2.807e-07	7.4752e-06	0.95
6	Cis,cis-Muconic acid	C6H6O4	148.733	222.141	2151.48	2540.33	208.333	231.024	2084.94	2021.35	1.53	125.023	[M+H-H2O]+, [M+H]+	-0.918	-0.17	∞	830.4	1.97282	0.088543	3.0274e-12	1.0782e-10	0.941905	1.74271	0.15655	1.6154e-05	0.00015404	0.897222
7	Phenylglyoxylic acid	C8H6O3	666.461	774.946	4692.9	3537.78	593.611	460.268	5508.18	4574.45	1.85	151.039	[M+H]+	-2.135	0.35	5.6		1.89286	0.17796	5.1555e-12	1.6212e-10	0.937143	1.90408	0.162	7.6396e-07	1.6605e-05	0.938889
8	N-Alpha-acetyllysine	C8H16N2O3	614.528	508.252	53.3786	80.3051	421.611	295.137	38.0444	83.3123	0.14	268.106	[M+K+CH3CN]+	-0.689	-0.2	43.8		1.85017	15.215	1.4704e-11	3.8465e-10	0.927619	1.6386	15.92	3.7601e-05	0.00030122	0.883333
9	Methylmalonic acid	C4H6O4	101.289	290.635	1185.9	623.939	174.056	308.795	1088.89	669.007	0.03	119.034	[M+H]+	4.254		∞		2.12475	0.13167	1.5486e-11	3.9463e-10	0.927143	1.52297	0.24368	0.00198	0.0063896	0.8
10	3,4-Dihydroxymandelic acid	C8H8O5	265.55	340.851	1755.7	1277.85	259.611	190.55	1981.29	1597.63	1.85	226.071	[M+H+CH3CN]+	-0.442		∞		1.79273	0.19203	4.1017e-11	8.3618e-10	0.918095	1.86234	0.1928	1.5203e-06	2.7914e-05	0.930556
11	N-Acetylserotonin	C12H14N2O2	230.6	411.307	1395.97	1066.9	266.389	309.472	1519.01	961.477	1.75	175.123	[M+H-CO2]+, [M+H]+	-1.549	-0.04	∞		1.80605	0.20536	8.7255e-11	1.5727e-09	0.910952	1.54099	0.27425	2.2837e-05	0.00020272	0.891667
12	3-Hydroxy-4-methoxycinnamic aicd	C10H10O4	269.567	404.22	2278.89	2249.98	349.056	552.419	2878.65	3964.89	1.79	195.065	[M+H]+	1.048		∞		1.87087	0.15471	1.0649e-10	1.8737e-09	0.909048	1.63279	0.16757	8.2105e-05	0.00054417	0.869444
13	Tiglylglycine	C7H11NO3	414.178	224.401	1697.64	1086.91	498.889	226.109	1838.54	1073.79	1.56	199.108	[M+H+CH3CN]+	-0.519	-0.06	∞		1.69329	0.31634	1.6616e-10	2.744e-09	0.904762	1.62644	0.39064	1.3528e-05	0.00013464	0.9
14	L-Tryptophan	C11H12N2O2	56480.2	146523	6867.28	54461.3	652.889	1104.25	332.356	1358.51	2.04	246.123	[M+H+CH3CN]+	-1.506	0.43	7		1.47679	11.102	5.0757e-10	6.851e-09	0.89381	1.32069	2.9157	0.00033359	0.0015628	0.841667
15	Vanillic acid	C8H8O4	284.061	285.946	1119.22	1263.4	277.944	182.639	1268.37	1112.11	1.79	169.049	[M+H]+	-2.895	-0.06	∞	910.9	1.60452	0.31619	5.5855e-10	7.3709e-09	0.892857	1.49628	0.31698	6.0501e-05	0.00042785	0.875
16	2-Hydroxycaproic acid	C6H12O3	229.044	285.169	2150.78	2774.58	238.111	249.53	1461.22	1323.9	2.1	174.112	[M+H+CH3CN]+, [M+NH4-H2O]+	-0.662	0.09	23.3		1.71336	0.14258	7.4336e-10	9.4715e-09	0.89	1.28552	0.22886	0.00048998	0.0021521	0.833333
17	Sebacic acid	C10H18O4	600.7	455.876	2118.17	1775.92	650.611	452.158	1975.18	1130.39	2.22	203.127	[M+H]+, [M+H-H2O]+, [M+Na]+	-0.959	-0.3	8.2		1.56901	0.35968	7.4336e-10	9.4715e-09	0.89	1.31082	0.47686	0.00033359	0.0015628	0.841667
18	Xanthurenic acid	C10H7NO4	1167.89	904.163	4029.51	2306.71	1020.11	1024.97	4430.76	2604.42	1.8	206.045	[M+H]+	0.259	0.21	9.4	811.6	1.59975	0.36588	8.9842e-10	1.1158e-08	0.888095	1.85028	0.33507	9.3967e-06	0.00010403	0.905556
19	Choline	C5H14NO	242.683	218.539	1423.33	1156.13	263.333	245.263	1354.89	1038.5	1.81	143.07	[M+K]+	-3.16		∞		1.52963	0.23048	9.4186e-10	1.1505e-08	0.887619	1.53582	0.28293	0.00029246	0.0014057	0.844444
20	Picolinuric acid	C8H8N2O3	9352.71	7848.39	25714.2	10948.5	8713.94	7186.2	28892.8	13579.2	1.88	181.061	[M+H]+, [M+H-H2O]+	-0.46		5.6	982.8	1.62614	0.44646	1.035e-09	1.2437e-08	0.886667	1.72693	0.43224	4.4168e-05	0.00033649	0.880556
21	Phenylacetylglycine	C10H11NO3	251.561	349.971	1343.72	1362.81	187.889	165.54	1003.28	589.277	2.19	194.081	[M+H]+	-0.405	0.24	∞	991.4	1.75324	0.23898	1.3088e-09	1.5353e-08	0.884286	1.77478	0.27893	3.5563e-06	5.1031e-05	0.919444
22	2,5-Furandicarboxylic acid	C6H4O5	299.372	450.903	1377.6	1374.63	232.611	192.911	1418.68	1231.48	1.28	157.013	[M+H]+, [M+H-H2O]+	-0.864	-0.03	∞	955.7	1.57412	0.28349	1.5058e-09	1.7455e-08	0.882857	1.58317	0.23863	1.3528e-05	0.00013464	0.9
23	Methylhippuric acid	C10H11NO3	406.85	740.235	4768.91	5648.66	385.889	418.023	3258.63	4019.61	2.36	235.108	[M+H+CH3CN]+	-0.436	0.24	9.3		1.71605	0.10176	2.7484e-09	2.965e-08	0.876667	1.28471	0.18176	0.0044985	0.012404	0.777778
24	Benzaldehyde	C7H6O	692.25	681.493	3502.7	2786.67	811.056	542.864	2974.55	2050.01	2.14	107.049	[M+H]+	-1.22		1.8	899.6	1.61131	0.25825	3.0124e-09	3.2147e-08	0.875714	1.53439	0.39746	9.5329e-05	0.00060601	0.866667
25	Homovanillic acid	C9H10O4	272.411	251.684	808.61	468.434	282.333	166.095	901.889	709.399	1.86	183.065	[M+H]+	0.343	-0.02	∞		1.43127	0.40489	4.75e-09	4.7118e-08	0.870952	1.32211	0.45207	0.00025593	0.0012888	0.847222
26	N-Acetyl-L-cysteine	C5H9NO3S	59.2444	108.919	458.983	720.692	98.5	144.866	662.606	1054.03	2.68	164.037	[M+H]+	-0.585		∞	933.8	1.7091	0.1577	8.5158e-09	8.1202e-08	0.864762	1.3607	0.22086	0.0033383	0.0097703	0.786111
27	Hippuric acid	C9H9NO3	112.517	177.258	835.429	799.079	85	96.9163	940.567	837.505	1.82	197.092	[M+NH4]+	-1.792	0	∞		1.51231	0.18205	8.9034e-09	8.4354e-08	0.864286	1.64178	0.13595	3.5563e-06	5.1031e-05	0.919444
28	4-Ethylphenol	C8H10O	1840.99	3814.7	19.7333	64.2965	6081.94	19726.2	6.14444	14.378	2.48	164.107	[M+H+CH3CN]+	-0.686	-0.45	4.8		1.65301	116	1.3258e-08	1.184e-07	0.86	1.32615	634.11	1.9236e-05	0.00017769	0.894444
29	4-Methylcatechol	C7H8O2	1484.58	1037.21	3957.52	2314.56	1333.94	552.358	4781.39	2849.74	2.02	107.049	[M+H-H2O]+, [M+Na]+	-2.144		2.6		1.41783	0.48801	1.5125e-08	1.3228e-07	0.858571	1.41192	0.3974	9.3967e-06	0.00010403	0.905556
30	4-Methoxyphenylacetic acid	C9H10O3	530.539	703.069	3766.29	3671.51	841.389	1474.44	2853.17	3214.84	2.28	184.097	[M+NH4]+	1.826	-0.13	∞		1.56141	0.18349	1.7247e-08	1.482e-07	0.857143	1.4359	0.40662	0.0033383	0.0097703	0.786111
31	Acetylcysteine	C5H9NO3S	341.156	323.359	1407.34	1104.28	357.667	157.233	1333.83	1136.06	1.85	164.037	[M+H]+	-0.894	0.37	∞		1.37932	0.30193	4.8412e-08	3.6321e-07	0.845714	1.01289	0.39002	0.017139	0.036766	0.736111
32	Salicyluric acid	C9H9NO4	3361.34	10177.4	17094.4	35337.7	548.222	529.518	4842.46	8532.1	2.3	196.06	[M+H]+	-0.39	0.23	8.9	969.5	1.3482	0.23259	7.3733e-08	5.2393e-07	0.840952	1.28728	0.1601	0.00089999	0.0034195	0.819444
33	Leu-Asp	C10H18N2O5	997.694	1520.81	5371.48	6230.17	1008.83	1302.58	4815.4	4008.57	1.84	247.129	[M+H]+	-0.7		9.3	831.9	1.38031	0.22195	8.7111e-08	6.0875e-07	0.839048	1.52546	0.28448	0.00079944	0.0031593	0.822222
34	N-Acetyl-L-tyrosine	C11H13NO4	241.689	331.366	679.269	386.513	195.222	160.607	788.678	456.476	1.95	241.118	[M+NH4]+	-1.32	0.31	∞		1.45784	0.43367	1.0717e-07	7.2824e-07	0.836667	1.43796	0.35725	0.00011044	0.00067035	0.863889
35	Tetrahydroharman-3-carboxylic acid	C13H14N2O2	136.072	168.32	807.895	1688.94	88.4444	111.567	923.6	1221.75	2.08	231.113	[M+H]+	0.364		21.1	830.2	1.34741	0.22471	1.1638e-07	7.7309e-07	0.835714	1.30016	0.13637	0.00048998	0.0021521	0.833333
36	1,3-Dimethyluric acid	C7H8N4O3	3952.18	3901.05	20581	17537.8	4857.11	5850.27	25791.5	24785	1.75	197.066	[M+H]+	-2.801	0.32	9.1		1.39522	0.25063	1.6824e-07	1.0536e-06	0.831429	1.3947	0.28267	0.0012727	0.0044946	0.811111
37	1,3,7-Trimethyluric acid	C8H10N4O3	285.589	331.204	2016.75	1831.83	247.556	409.177	2745.16	2846.95	1.85	211.082	[M+H]+	-0.543	0.23	∞	623.9	1.31707	0.18144	2.1456e-07	1.2917e-06	0.828571	1.56061	0.13773	0.00016961	0.00093367	0.855556
38	Deoxycytidine	C9H13N3O4	565.306	407.013	1466.14	894.789	538.056	391.8	1564.58	626.208	0.69	269.124	[M+H+CH3CN]+	0.058	0.32	9		1.41411	0.49345	2.3257e-07	1.375e-06	0.827619	1.7068	0.49469	1.6154e-05	0.00015404	0.897222
39	2-Hydroxy-2-methylbutyric acid	C5H10O3	1257.01	939.593	3143.23	1658.88	1137.11	758.396	3468.96	1664.93	1.9	160.097	[M+H+CH3CN]+	-0.705	0.44	8.9		1.42832	0.49976	2.4212e-07	1.4229e-06	0.827143	1.61609	0.46285	9.5329e-05	0.00060601	0.866667
40	L-Thyronine	C15H15NO4	952.089	4846.93	2.14286	10.7358	2317.28	7811.01	1.08889	5.96409	1.94	312.065	[M+K]+	4.97	0.02	21.5		1.08141	216.83	7.0272e-07	3.6126e-06	0.814286	1.38618	449.81	2.514e-08	1.3762e-06	0.972222
41	Alpha-ketoisovaleric acid	C5H8O3	386.722	330.022	1009.86	591.128	389.944	136.372	1201.78	509.334	1.65	158.081	[M+H+CH3CN]+	-0.51	0.41	∞		1.34209	0.49004	7.5923e-07	3.8561e-06	0.813333	1.64138	0.46881	3.7601e-05	0.00030122	0.883333
42	2-Mercaptobenzothiazole	C7H5NS2	411.5	260.185	211.936	295.041	286.278	157.98	166.244	200.227	5.35	167.994	[M+H]+	-0.261		∞	826.1	1.35042	2.4437	8.201e-07	4.1088e-06	0.812381	1.14505	2.4034	0.00070903	0.0028554	0.825
43	Isovalerylcarnitine	C12H23NO4	7253.59	7495.3	23939.6	46441.4	4582.39	4032.79	23027.4	14436	2	246.17	[M+H]+	-0.308	0.2	9.6	985	1.33562	0.36958	9.203e-07	4.5265e-06	0.810952	1.93986	0.28184	1.2154e-06	2.3951e-05	0.933333
44	p-Octopamine	C8H11NO2	147.811	254.478	789.536	900.953	93.8889	160.217	610.506	496.199	1.81	171.113	[M+NH4]+	-0.977		∞		1.43663	0.24892	1.1572e-06	5.4995e-06	0.808095	1.60861	0.24225	7.0562e-05	0.0004784	0.872222
45	3-Hydroxymandelic acid	C8H8O4	246.417	337.948	1362.57	2671.78	225.333	310.434	1143.09	1254.12	2.23	210.076	[M+H+CH3CN]+	0.408	0.38	∞		1.33537	0.23621	1.202e-06	5.676e-06	0.807619	1.50321	0.26757	0.00048998	0.0021521	0.833333
46	5-Hydroxyindoleacetic acid	C10H9NO3	385.5	660.948	1127.82	1390.45	311.833	342.332	1210.04	1312.24	2.22	192.065	[M+H]+, [M+H-H2O]+	-0.52	0.47	∞	710	1.27132	0.42713	1.3467e-06	6.2492e-06	0.80619	1.0204	0.36239	0.0079121	0.019458	0.761111
47	Anserine	C10H16N4O3	33.5111	105.665	524.338	692.561	11.6111	27.2815	390.456	510.853	0.35	241.129	[M+H]+	-0.207	0.08	∞	875.5	1.58405	0.096725	1.3985e-06	6.4493e-06	0.805714	1.61526	0.063955	0.0010117	0.0037522	0.816667
48	Pantothenic acid	C9H17NO5	3375.26	2006.04	10755	23367	2826.44	1368.89	8432.13	4613.67	1.68	220.118	[M+H]+	-0.386		8.6	800.2	1.14244	0.4111	2.191e-06	9.6379e-06	0.8	1.59432	0.47536	1.9236e-05	0.00017769	0.894444
49	Mevalonic acid	C6H12O4	140.956	195.904	1128.96	1822.84	93.8889	140.776	496.683	695.128	0.84	190.107	[M+H+CH3CN]+	-0.153		10.6		1.39215	0.1519	2.8367e-06	1.2277e-05	0.796667	1.0445	0.27887	0.013371	0.030012	0.744444
50	5-Acetylamino-6-amino-3-methyluracil	C7H10N4O3	477.9	460.966	1475.16	998.995	576.278	607.932	1809.79	1626.97	0.73	199.082	[M+H]+	-0.418		∞	916.2	1.09007	0.42657	5.6417e-06	2.2147e-05	0.787619	1.33619	0.47272	0.0022038	0.0070047	0.797222
51	3-Methylxanthine	C6H6N4O2	2315.61	2133.38	10113.4	10162.6	2252.56	2679.37	12013.7	11198.4	1.48	167.056	[M+H]+	-0.691	0.15	9.1		1.08729	0.29869	6.0582e-06	2.3625e-05	0.786667	1.60993	0.2715	0.00033359	0.0015628	0.841667
52	Dopamine	C8H11NO2	242.783	342.6	809	895.904	186.389	158.765	672.222	636.051	1.91	171.113	[M+NH4]+	-0.853		∞		1.1587	0.40242	6.0582e-06	2.3625e-05	0.786667	1.19435	0.39926	0.0015918	0.0053899	0.805556
53	5-Methoxytryptophol	C11H13NO2	244.417	345.092	829.229	635.819	288.556	311.41	929.617	715.501	2.21	209.128	[M+NH4]+	-2.985	-0.1	∞		1.00026	0.39217	7.2322e-06	2.7692e-05	0.784286	1.01039	0.46137	0.025414	0.050965	0.722222
54	2-Aminonicotinic acid	C6H6N2O2	127.411	296.583	503.705	786.584	64.2222	117.301	360.822	319.916	1.68	139.05	[M+H]+	1.445		∞	851.2	1.26986	0.30169	8.9289e-06	3.358e-05	0.781429	1.28072	0.28553	0.0049568	0.013442	0.775
55	L-Acetylcarnitine	C9H17NO4	116.733	143.454	550.695	645.436	76.2222	123.823	361.822	331.021	0.83	245.15	[M+H+CH3CN]+	2.344	0.44	∞		1.19873	0.28319	1.5514e-05	5.408e-05	0.77381	1.345	0.29379	0.0059969	0.015632	0.769444
56	Gamma-Glutamylcysteine	C8H14N2O5S	639.983	560.617	339.802	429.342	610.056	204.408	308.778	383.272	4.18	251.07	[M+H]+	1.859		49.4		1.33439	2.2604	2.0344e-05	6.8414e-05	0.77	1.37353	2.59	5.1757e-05	0.00037964	0.877778
57	Phenylpropanolamine	C9H13NO	21.5778	63.4957	685.283	2069.92	27.3333	75.2649	475.922	620.137	1.73	152.107	[M+H]+	-0.725	0.24	∞		1.31933	0.061093	2.9364e-05	9.5175e-05	0.764762	1.44914	0.095136	0.0044985	0.012404	0.777778
58	3-Methylglutarylcarnitine	C13H23NO6	318.922	388.184	3121.7	14266.2	214.556	270.232	1918.52	2688.34	1.86	290.16	[M+H]+	-0.551		14.2	807.5	1.01888	0.12617	9.9209e-05	0.00028117	0.746667	1.51261	0.15567	0.00037985	0.0017409	0.838889
59	Leucinic acid	C6H12O3	212.628	352.102	626.421	526.839	177.722	283.558	629.706	477.496	1.92	196.094	[M+Na+CH3CN]+	-3.912	0	∞		1.03076	0.44348	0.00010233	0.00028891	0.74619	1.15517	0.43403	0.0044985	0.012404	0.777778
aExperimental m/z of ion; bVIP scores derived from OPLS-DA model; cfold change between cancer and control urine calculated from the abundance mean values for each group – cancer-to-normal ratio; dP-value determined from Student’s t-test; AUC: area under the curve; FC: fold change; FDR: false discovery rate; SD: standard deviation; VIP: variable influence on projection

## Sheet: pTa vs Control
Table S4. Mean metabolite abundance for controls vs. pTa stage of BC urine extracts. Those metabolites are considered statistically significantly different (P-value < 0.05; FDR < 0.05; VIP > 1; FC < 0.5 and > 2; AUC > 0.7) between controls and pTa BC urine extracts in training and validation set.
No.	Name	Molecular formula	Training set				Validation set				RT [min]	m/za	Formula of detected ions	Δm/z [ppm]	ΔRT [s]	mSigma	MS/MS score	Training set					Validation set
			pTa (n = 47)		Control (n = 70)		pTa (n = 21)		Control (n = 30)									VIPb	FCc	P-valued	FDR	AUC	VIPb	FCc	P-valued	FDR	AUC
			Mean	SD	Mean	SD	Mean	SD	Mean	SD
1	Benzaldehyde	C7H6O	212.979	110.023	995.348	322.152	290.222	266.493	1354.89	1038.5	3.3	107.049	[M+H]+	-1.008		∞		2.30193	0.28963	4.64e-19	8.5724e-17	0.987842	1.33685	0.30502	1.5032e-05	6.3208e-05	0.84127
2	Isostearic acid	C18H36O2	64.7376	50.0153	646.945	770.908	5183.33	3260.36	23027.4	14436	0.2	285.279	[M+H]+	-0.991		30.4	760.9	2.05547	0.1428	1.164e-16	5.8316e-15	0.953191	1.7421	0.32381	6.3072e-09	9.9171e-08	0.931746
2	Indoleacetic acid	C10H9NO2	478.78	553.049	3468.64	3066.21	59.2698	43.8993	954.644	1723.44	2.02	217.097	[M+H+CH3CN]+	0.642	-0.36	7.6		2.03954	0.18363	4.0594e-15	1.1764e-13	0.929483	1.47802	0.091302	3.0265e-09	5.7348e-08	0.938095
3	L-Tryptophan	C11H12N2O2	32766.7	110579	6867.28	54461.3	350.222	392.197	3258.63	4019.61	2.04	246.123	[M+H+CH3CN]+	-1.506	0.43	7		1.62201	6.0869	8.1792e-13	1.4478e-11	0.891489	1.35919	0.39153	0.00014085	0.00043828	0.804762
3	3-Hydroxymethylglutaric acid	C6H10O5	97.5319	138.603	592.538	534.545	196.254	202.327	1918.52	2688.34	0.43	185.042	[M+Na]+	-1.381	-0.5	∞		1.87642	0.22931	1.225e-12	2.1053e-11	0.88845	1.38168	0.14581	4.9995e-06	2.4468e-05	0.857143
4	L-Thyronine	C15H15NO4	3020.16	8031.45	2.14286	10.7358	31912.3	103107	332.356	1358.51	1.94	312.065	[M+K]+	4.97	0.02	21.5		1.2972	509.42	3.19e-12	4.9892e-11	0.881155	1.34509	42.36	7.0193e-06	3.2676e-05	0.852381
4	Azelaic acid	C9H16O4	771.121	762.604	2549.64	2206.96	183.175	118.428	982.489	327.246	2.54	171.101	[M+H-H2O]+, [M+Na]+, [M+H]+	-1.232	0.24	9.7	991.9	1.79722	0.39208	9.5307e-12	1.3227e-10	0.872644	1.773	0.27268	1.5989e-11	8.0106e-10	0.974603
5	4-Ethylphenol	C8H10O	1228.1	3224.6	19.7333	64.2965	302.222	172.037	1333.83	1136.06	2.48	164.107	[M+H+CH3CN]+	-0.686	-0.45	4.8		1.73012	74.425	1.1559e-11	1.5602e-10	0.871125	1.24693	0.32942	0.00050142	0.0013222	0.780952
5	Phenylacetylglycine	C10H11NO3	301.433	304.527	1343.72	1362.81	815.619	2145.67	4842.46	8532.1	2.19	194.081	[M+H]+	-0.405	0.24	∞	991.4	1.69237	0.29392	2.482e-11	3.1221e-10	0.865046	1.38999	0.4788	3.5319e-06	1.8094e-05	0.861905
6	N-Acetylserotonin	C12H14N2O2	341.759	520.559	1395.97	1066.9	97.619	40.1506	909.739	1819.74	1.75	175.123	[M+H-CO2]+, [M+H]+	-1.549	-0.04	∞		1.7429	0.30979	5.2654e-11	5.9635e-10	0.858967	1.07178	0.39814	1.6705e-05	6.8772e-05	0.839683
6	Methylmalonic acid	C4H6O4	211.702	428.397	1185.9	623.939	166.381	134.221	788.678	456.476	0.03	119.034	[M+H]+	4.254		∞		2.10342	0.23204	7.0894e-11	7.8195e-10	0.856535	1.51834	0.1981	1.3489e-07	1.201e-06	0.901587
7	PALMITIC ACID	C16H32O2	116.596	35.9267	592.221	786.618	172.889	234.689	1003.28	589.277	0.2	257.247	[M+H]+	-0.842		30.1	822.6	1.53683	0.26783	8.85e-11	9.4785e-10	0.854711	1.71495	0.27605	1.165e-07	1.0596e-06	0.903175
7	2,5-Furandicarboxylic acid	C6H4O5	372.184	617.596	1377.6	1374.63	190.222	139.54	1418.68	1231.48	1.28	157.013	[M+H]+, [M+H-H2O]+	-0.864	-0.03	∞	955.7	1.61592	0.35769	1.4257e-10	1.4238e-09	0.85076	1.62369	0.19169	3.0265e-09	5.7348e-08	0.938095
8	2-Furoylglycine	C7H7NO4	2506.37	5582.98	7680.26	7212.91	1816	3705.19	7438.78	7756.86	1.6	170.045	[M+H]+, [M+H-H2O]+	-0.659	0.19	6.4	998.1	1.78102	0.43274	1.6493e-10	1.6091e-09	0.849544	1.50841	0.34925	1.7176e-06	9.8017e-06	0.871429
8	3-Hydroxy-4-methoxycinnamic aicd	C10H10O4	437.362	580.35	2278.89	2249.98	232.222	323.128	1143.09	1254.12	1.79	195.065	[M+H]+	1.048		∞		1.71576	0.25955	2.9397e-10	2.6656e-09	0.844681	1.40727	0.29203	5.0653e-05	0.0001791	0.822222
9	2-Ketohexanoic acid	C6H10O3	177.546	162.461	602.038	477.593	6122.48	2318.84	4000.42	4012.21	1.93	172.097	[M+H+CH3CN]+	0.162	0.03	∞		1.63398	0.39592	5.0184e-10	4.3759e-09	0.840122	1.24066	2.1213	0.0003932	0.0010702	0.785714
9	Cis,cis-Muconic acid	C6H6O4	426.539	791.907	2151.48	2540.33	560.889	205.247	308.778	383.272	1.53	125.023	[M+H-H2O]+, [M+H]+	-0.918	-0.17	∞	830.4	1.75063	0.26722	5.781e-10	4.9532e-09	0.838906	1.35976	2.3555	1.5178e-06	8.9555e-06	0.873016
10	Vanillic acid	C8H8O4	443.22	974.988	1119.22	1263.4	268.444	192.718	1268.37	1112.11	1.79	169.049	[M+H]+	-2.895	-0.06	∞	910.9	1.49511	0.49918	1.2053e-09	9.4758e-09	0.832523	1.43717	0.42412	9.1584e-07	5.8598e-06	0.879365
10	Isovalerylcarnitine	C12H23NO4	6393.22	4097.09	23939.6	46441.4	91.5556	130.906	361.822	331.021	2	246.17	[M+H]+	-0.308	0.2	9.6	985	1.54361	0.35352	1.7617e-09	1.3387e-08	0.829179	1.15995	0.36761	0.0076664	0.014049	0.719048
11	2-Hydroxycaproic acid	C6H12O3	395.461	518.506	2150.78	2774.58	281.27	271.548	1461.22	1323.9	2.1	174.112	[M+H+CH3CN]+, [M+NH4-H2O]+	-0.662	0.09	23.3		1.59471	0.24246	1.0086e-08	6.4955e-08	0.813374	1.15194	0.27455	0.00021838	0.00064233	0.796825
11	Acetylcysteine	C5H9NO3S	432.071	470.878	1407.34	1104.28	55.0476	154.323	390.456	510.853	1.85	164.037	[M+H]+	-0.894	0.37	∞		1.3335	0.39165	2.1955e-08	1.3032e-07	0.806079	1.40453	0.22208	0.0013566	0.0031428	0.760317
12	N-Acetyl-L-tyrosine	C11H13NO4	265.021	284.14	679.269	386.513	196.794	291.237	1519.01	961.477	1.95	241.118	[M+NH4]+	-1.32	0.31	∞		1.41644	0.49391	2.267e-08	1.3349e-07	0.805775	1.69463	19.019	1.3489e-07	1.201e-06	0.901587
12	Tetrahydroharman-3-carboxylic acid	C13H14N2O2	164.227	215.541	807.895	1688.94	85.873	156.521	923.6	1221.75	2.08	231.113	[M+H]+	0.364		21.1	830.2	1.44282	0.27376	2.4952e-08	1.4491e-07	0.804863	1.49027	0.42085	5.0653e-05	0.0001791	0.822222
13	2-Mercaptobenzothiazole	C7H5NS2	372.34	178.175	211.936	295.041	472.635	1195.04	2878.65	3964.89	5.35	167.994	[M+H]+	-0.261		∞	826.1	1.52529	2.1945	3.3219e-08	1.8633e-07	0.802128	1.52821	0.22262	2.1928e-06	1.2093e-05	0.868254
13	Choline	C5H14NO	406.582	359.655	1423.33	1156.13	175.683	231.403	2084.94	2021.35	1.81	143.07	[M+K]+	-3.16		∞		1.29392	0.38816	3.5388e-08	1.97e-07	0.80152	1.75624	0.12895	2.9098e-08	3.2705e-07	0.91746
14	Salicyluric acid	C9H9NO4	3356.61	8913.46	17094.4	35337.7	260.603	571.437	796.05	862.447	2.3	196.06	[M+H]+	-0.39	0.23	8.9	969.5	1.3699	0.25108	2.5144e-07	1.1417e-06	0.782067	1.11457	0.36322	0.0043667	0.008669	0.733333
14	Gamma-Glutamylcysteine	C8H14N2O5S	591.787	254.678	339.802	429.342	159.937	132.125	522.3	341.672	4.18	251.07	[M+H]+	1.859		49.4		1.54594	2.1865	3.7985e-07	1.6536e-06	0.777812	1.35439	0.44231	0.00023796	0.00069506	0.795238
15	Hippuric acid	C9H9NO3	214.539	189.73	1365.28	5923.28	163.619	200.667	660.161	721.043	1.81	180.066	[M+H]+	-0.024	-0.01	∞		1.34892	0.20958	2.3243e-06	8.719e-06	0.758359	1.46225	0.36517	2.0579e-05	8.2538e-05	0.836508
15	Leu-Asp	C10H18N2O5	1658.58	2822.78	5371.48	6230.17	1166.13	4040.28	1.08889	5.96409	1.84	247.129	[M+H]+	-0.7		9.3	831.9	1.07382	0.39643	5.0732e-06	1.7705e-05	0.749544	1.0687	0.43348	6.1263e-11	2.3217e-09	0.966667
16	3-Hydroxymandelic acid	C8H8O4	360.695	565.491	1362.57	2671.78	75.7778	104.045	509.972	414.501	2.23	210.076	[M+H+CH3CN]+	0.408	0.38	∞		1.18984	0.3315	7.1404e-06	2.4067e-05	0.745593	1.28344	0.23145	4.168e-05	0.00015099	0.825397
16	Homovanillic acid	C9H10O4	333.957	880.739	972.621	2963.99	259.619	233.562	3967.01	4007.52	2.05	183.065	[M+H]+	1.717	0.17	∞		1.25177	0.3899	9.02e-06	2.9692e-05	0.742857	1.84115	0.098494	4.7424e-11	1.947e-09	0.968254
17	3-Methylglutarylcarnitine	C13H23NO6	844.95	3999.79	3121.7	14266.2	4053.49	14850.7	6.14444	14.378	1.86	290.16	[M+H]+	-0.551		14.2	807.5	1.15923	0.34212	1.1963e-05	3.8188e-05	0.739514	1.57154	434.88	2.0661e-09	4.3315e-08	0.94127
17	Methylhippuric acid	C10H11NO3	1191.5	1974.31	4768.91	5648.66	40.0635	109.678	1088.89	669.007	2.36	235.108	[M+H+CH3CN]+	-0.436	0.24	9.3		1.24959	0.32754	1.8377e-05	5.6468e-05	0.734347	1.83652	0.15254	2.4739e-06	1.3321e-05	0.866667
18	2-Furoic acid	C5H4O3	178.34	236.255	1951.05	5204.32	157.397	248.606	2084.96	3864.77	1.42	130.05	[M+NH4]+	-0.431	-0.12	8.1		1.08451	0.12126	6.3287e-05	0.00017354	0.718845	1.00222	0.11392	0.00036216	0.0010071	0.787302
18	Anserine	C10H16N4O3	123.957	284.704	524.338	692.561	500	386.927	2213.84	959.617	0.35	241.129	[M+H]+	-0.207	0.08	∞	875.5	1.30161	0.32621	0.00015821	0.00039937	0.706687	1.87292	0.3276	6.3072e-09	9.9171e-08	0.931746
19	L-Acetylcarnitine	C9H17NO4	190.156	274.17	550.695	645.436	978.444	1308.75	4815.4	4008.57	0.83	245.15	[M+H+CH3CN]+	2.344	0.44	∞		1.11268	0.43796	0.00015821	0.00039937	0.706687	1.47885	0.42304	2.0579e-05	8.2538e-05	0.836508
aExperimental m/z of ion; bVIP scores derived from OPLS-DA model; cfold change between cancer and control urine calculated from the abundance mean values for each group – cancer-to-normal ratio; dP-value determined from Student’s t-test; AUC: area under the curve; FC: fold change; FDR: false discovery rate; SD: standard deviation; VIP: variable influence on projection

## Sheet: pT1 vs Control
Table S5. Mean metabolite abundance for controls vs. pT1 stage of BC urine extracts. Those metabolites are considered statistically significantly different (P-value < 0.05; FDR < 0.05; VIP > 1; FC < 0.5 and > 2; AUC > 0.7) between controls and pT1 BC urine extracts in training and validation set.
No.	Name	Molecular formula	Training set				Validation set				RT [min]	m/za	Formula of detected ions	Δm/z [ppm]	ΔRT [s]	mSigma	MS/MS score	Training set					Validation set
			pT1 (n = 15)		Control (n = 70)		pT1 (n = 5)		Control (n = 30)									VIPb	FCc	P-valued	FDR	AUC	VIPb	FCc	P-valued	FDR	AUC
			Mean	SD	Mean	SD	Mean	SD	Mean	SD
1	Oleamide	C18H35NO	39718.7	74993.6	8099.96	842.064	15907.3	12761.2	8248.02	976.96	5.08	282.279	[M+H]+	-0.679		12.1	957.7	1.84583	6.9863	3.4628e-09	9.2505e-07	0.988571	1.9229	6.9863	2.4643e-05	0.00078912	0.986667
2	2-Furoylglycine	C7H7NO4	449.278	2370.23	7680.26	7212.91	406.267	267.967	7438.78	7756.86	1.6	170.045	[M+H]+, [M+H-H2O]+	-0.659	0.19	6.4	998.1	2.08925	0.074624	1.1164e-08	1.1379e-06	0.972381	1.75419	0.074624	4.3126e-05	0.0011656	0.98
3	Indoleacetic acid	C10H9NO2	221.322	1075.17	3468.64	3066.21	216.267	260.356	3967.01	4007.52	2.02	217.097	[M+H+CH3CN]+	0.642	-0.36	7.6		2.22597	0.089565	1.3672e-08	1.2247e-06	0.969524	1.90329	0.089565	7.393e-05	0.0015898	0.973333
4	Palmitamide	C16H33NO	10135.2	14655	3329.5	420.192	4566.53	1603.8	3379.79	462.846	5.02	256.263	[M+H]+	-0.807		10.3	989	1.77356	4.0449	1.3672e-08	1.2247e-06	0.969524	1.82031	4.0449	0.00011706	0.0020049	0.966667
5	Sebacic acid	C10H18O4	432.333	570.502	2118.17	1775.92	491.467	457.425	1975.18	1130.39	2.22	203.127	[M+H]+, [M+H-H2O]+, [M+Na]+	-0.959	-0.3	8.2		1.73644	0.27998	5.4685e-08	2.4869e-06	0.949524	1.61345	0.27998	0.0069309	0.026552	0.866667
6	Azelaic acid	C9H16O4	474.056	685.198	2549.64	2206.96	384.8	106.585	2213.84	959.617	2.54	171.101	[M+H-H2O]+, [M+Na]+, [M+H]+	-1.232	0.24	9.7	991.9	1.75071	0.25611	6.6352e-08	2.7241e-06	0.946667	1.85005	0.25611	7.393e-05	0.0015898	0.973333
7	Cis,cis-Muconic acid	C6H6O4	144.844	772.225	2151.48	2540.33	213.6	192.156	2084.94	2021.35	1.53	125.023	[M+H-H2O]+, [M+H]+	-0.918	-0.17	∞	830.4	1.96724	0.088615	1.2536e-07	3.9422e-06	0.937143	1.48183	0.088615	0.0015648	0.0092201	0.913333
8	N-Alpha-acetyllysine	C8H16N2O3	517.278	362.216	53.3786	80.3051	460.267	325.498	38.0444	83.3123	0.14	268.106	[M+K+CH3CN]+	-0.689	-0.2	43.8		1.73353	14.055	1.5134e-07	4.386e-06	0.934286	1.74239	14.055	0.00017866	0.0025305	0.96
9	Benzaldehyde	C7H6O	223.067	242.261	995.348	322.152	212.8	78.3204	982.489	327.246	3.3	107.049	[M+H]+	-1.008		∞		2.14734	0.32252	1.6111e-07	4.6237e-06	0.933333	1.82695	0.32252	0.00017866	0.0025305	0.96
10	2,5-Furandicarboxylic acid	C6H4O5	189.9	411.062	1377.6	1374.63	171.733	160.007	1418.68	1231.48	1.28	157.013	[M+H]+, [M+H-H2O]+	-0.864	-0.03	∞	955.7	1.62562	0.19409	2.1981e-07	5.907e-06	0.928571	1.59265	0.19409	0.00036965	0.0038754	0.946667
11	N-Acetylserotonin	C12H14N2O2	170.711	481.334	1395.97	1066.9	223.067	127.526	1519.01	961.477	1.75	175.123	[M+H-CO2]+, [M+H]+	-1.549	-0.04	∞		1.99282	0.16944	2.8119e-07	7.1654e-06	0.924762	1.1707	0.16944	0.00025875	0.003025	0.953333
12	3-Hydroxymethylglutaric acid	C6H10O5	82.1	182.055	592.538	534.545	176.133	153.251	595.128	377.083	0.82	163.06	[M+H]+	0.885	-0.11	∞		1.6524	0.18138	3.3777e-07	8.2515e-06	0.921905	1.34563	0.18138	0.02866	0.074194	0.806667
13	Isostearic acid	C18H36O2	83.7778	235.639	646.945	770.908	49.0667	55.587	954.644	1723.44	0.2	285.279	[M+H]+	-0.991		30.4	760.9	1.7745	0.20321	3.8143e-07	8.7404e-06	0.92	1.32564	0.20321	0.0015648	0.0092201	0.913333
14	Methylmalonic acid	C4H6O4	105.333	385.285	1185.9	623.939	0	0	1088.89	669.007	0.03	119.034	[M+H]+	4.254		∞		1.94538	0.19031	5.4761e-07	1.1241e-05	0.914286	1.6043	0.19031	0.005748	0.023325	0.873333
15	Choline	C5H14NO	192.878	417.977	1423.33	1156.13	165.333	172.939	1354.89	1038.5	1.81	143.07	[M+K]+	-3.16		∞		1.62557	0.18722	6.5501e-07	1.2573e-05	0.911429	1.5265	0.18722	0.0015648	0.0092201	0.913333
16	Tiglylglycine	C7H11NO3	379.067	432.38	1697.64	1086.91	436.133	258.709	1838.54	1073.79	1.56	199.108	[M+H+CH3CN]+	-0.519	-0.06	∞		1.68745	0.29194	6.9512e-07	1.3005e-05	0.910476	1.42892	0.29194	0.0012137	0.007841	0.92
17	Picolinuric acid	C8H8N2O3	8287.11	7758.36	25714.2	10948.5	5844.67	3752.66	28892.8	13579.2	1.88	181.061	[M+H]+, [M+H-H2O]+	-0.46		5.6	982.8	1.69952	0.40283	1.1132e-06	1.8486e-05	0.902857	1.85839	0.40283	2.4643e-05	0.00078912	0.986667
18	Succinic acid	C4H6O4	330.378	262.872	952.598	302.03	236.933	95.0469	986.811	477.148	0.26	119.034	[M+H]+	4.103	-0.38	∞		1.68625	0.46083	1.18e-06	1.906e-05	0.901905	1.28531	0.46083	0.0015648	0.0092201	0.913333
19	2-Hydroxycaproic acid	C6H12O3	223.556	783.499	2150.78	2774.58	108.4	125.54	1461.22	1323.9	2.1	174.112	[M+H+CH3CN]+, [M+NH4-H2O]+	-0.662	0.09	23.3		1.62558	0.13871	2.3511e-06	2.9201e-05	0.890476	1.49836	0.13871	0.00051135	0.0045928	0.94
20	Pantothenic acid	C9H17NO5	1720.32	1434.18	5599.15	2587.05	1496.93	1145.97	6423.23	2802.06	1.85	261.144	[M+H+CH3CN]+	-0.547		11.9		1.62745	0.40508	2.6326e-06	3.0759e-05	0.888571	1.82467	0.40508	0.00025875	0.003025	0.953333
21	Phenylglyoxylic acid	C8H6O3	138.867	143.083	554.452	356.34	152.133	97.8473	587.111	374.109	1.83	168.065	[M+NH4]+	-1.242	0.33	∞		1.4482	0.35313	2.9463e-06	3.2865e-05	0.886667	1.02322	0.35313	0.003869	0.017349	0.886667
22	m-Coumaric acid	C9H8O3	337.967	366.057	1249.85	794.694	330.133	223.583	1459.06	1005.63	1.88	165.055	[M+H]+	-0.396	-0.31	∞		1.63227	0.34924	3.4851e-06	3.7057e-05	0.88381	1.33514	0.34924	0.0069309	0.026552	0.866667
23	2-Furoic acid	C5H4O3	404.956	618.663	1940.97	1483.64	223.2	468.413	2084.96	3864.77	1.42	130.05	[M+NH4]+	-0.431	-0.12	8.1		1.76176	0.2851	3.8954e-06	3.9843e-05	0.881905	1.05912	0.2851	0.076696	0.15083	0.753333
24	4-Ethylphenol	C8H10O	1407.58	2217.35	19.7333	64.2965	517.6	894.895	6.14444	14.378	2.48	164.107	[M+H+CH3CN]+	-0.686	-0.45	4.8		1.57481	93.253	3.8954e-06	3.9843e-05	0.881905	1.32718	93.253	0.0031359	0.014876	0.893333
25	L-Tryptophan	C11H12N2O2	21739.2	77876.5	6867.28	54461.3	226.533	132.963	332.356	1358.51	2.04	246.123	[M+H+CH3CN]+	-1.506	0.43	7		1.21354	4.5298	6.3876e-06	5.8097e-05	0.873333	1.01542	4.5298	0.018661	0.053271	0.826667
26	N-Acetylglutamic acid	C7H11NO5	251.956	200.474	690.943	339.496	263.467	230.963	741.483	313.65	0.78	190.071	[M+H]+	0.251	0.41	∞		1.5497	0.48324	7.9315e-06	6.6987e-05	0.869524	1.41248	0.48324	0.042522	0.096733	0.786667
27	Xanthurenic acid	C10H7NO4	1223.69	1104.85	4029.51	2306.71	804.533	590.612	4430.76	2604.42	1.8	206.045	[M+H]+	0.259	0.21	9.4	811.6	1.50932	0.39553	7.9315e-06	6.6987e-05	0.869524	1.80539	0.39553	0.00017866	0.0025305	0.96
28	2-Octenoic acid	C8H14O2	296.978	349.629	1089.83	674.729	310.267	163.82	1120.89	861.739	2.9	160.133	[M+NH4]+	-0.778	-0.29	9.1		1.57182	0.35442	8.8314e-06	7.1719e-05	0.867619	1.19818	0.35442	0.0047377	0.020082	0.88
29	Hippuric acid	C9H9NO3	65804.1	66732.6	217235	113205	153.467	220.839	522.3	341.672	1.81	180.066	[M+H]+	-0.024	-0.01	∞		1.55453	0.3836	8.8314e-06	7.1719e-05	0.867619	1.57381	0.3836	0.02866	0.074194	0.806667
30	2-Mercaptobenzothiazole	C7H5NS2	504.6	299.722	211.936	295.041	583.467	586.761	166.244	200.227	5.35	167.994	[M+H]+	-0.261		∞	826.1	1.30261	3.0824	9.3172e-06	7.5045e-05	0.866667	1.13354	3.0824	0.0012137	0.007841	0.92
31	L-Thyronine	C15H15NO4	135.067	417.184	2.14286	10.7358	11.4667	15.7085	1.08889	5.96409	1.94	312.065	[M+K]+	4.97	0.02	21.5		1.33984	35.222	9.8284e-06	7.7474e-05	0.865714	1.56419	35.222	4.3126e-05	0.0011656	0.98
32	1,3,7-Trimethyluric acid	C8H10N4O3	174.378	635.817	2016.75	1831.83	173.2	322.934	2745.16	2846.95	1.85	211.082	[M+H]+	-0.543	0.23	∞	623.9	1.44356	0.10757	1.4234e-05	0.00010313	0.859048	1.35391	0.10757	0.003869	0.017349	0.886667
33	4-Methylcatechol	C7H8O2	1315.73	1023.42	3957.52	2314.56	908.533	702.676	4781.39	2849.74	2.02	107.049	[M+H-H2O]+, [M+Na]+	-2.144		2.6		1.38616	0.46066	1.4234e-05	0.00010313	0.859048	1.6574	0.46066	0.00036965	0.0038754	0.946667
34	Homovanillic acid	C9H10O4	261.578	298.174	808.61	468.434	174.8	179.915	901.889	709.399	1.86	183.065	[M+H]+	0.343	-0.02	∞		1.49299	0.39974	1.5e-05	0.00010788	0.858095	1.61727	0.39974	0.00069617	0.0054401	0.933333
35	Mevalonic acid	C6H12O4	138.311	534.785	1128.96	1822.84	46.6667	49.7371	496.683	695.128	0.84	190.107	[M+H+CH3CN]+	-0.153		10.6		1.34109	0.15248	2.0486e-05	0.00013457	0.852381	1.02728	0.15248	0.01603	0.047994	0.833333
36	4-Guanidinobutanoic acid	C5H11N3O2	3167.34	5485.85	16806.6	12902.3	6920.67	11911.2	17110.8	11462.1	0.68	146.092	[M+H]+	-0.795	0.3	6.5	614	1.64925	0.24401	2.1569e-05	0.00014013	0.851429	1.24205	0.24401	0.10538	0.19307	0.733333
37	Phenylacetylglycine	C10H11NO3	271.789	550.201	1343.72	1362.81	46.9333	104.946	1003.28	589.277	2.19	194.081	[M+H]+	-0.405	0.24	∞	991.4	1.82107	0.28428	2.2706e-05	0.0001456	0.850476	2.10365	0.28428	2.4643e-05	0.00078912	0.986667
38	Alpha-ketoisovaleric acid	C5H8O3	312.289	281.61	1009.86	591.128	280.267	189.314	1201.78	509.334	1.65	158.081	[M+H+CH3CN]+	-0.51	0.41	∞		1.50516	0.40366	2.5154e-05	0.0001572	0.848571	1.75396	0.40366	0.00051135	0.0045928	0.94
39	2-Acetamidooctanoic acid	C10H19NO3	842.167	943.041	2877.78	2087.33	739.467	368.372	2911.29	2439.87	2.9	202.144	[M+H]+, [M+NH4]+, [M+H-H2O]+	-0.437		13.3	993.3	1.46285	0.3821	2.7851e-05	0.00017045	0.846667	1.13224	0.3821	0.0082925	0.02972	0.86
40	3-Hydroxymandelic acid	C8H8O4	184.433	697.03	1362.57	2671.78	77.8667	108.668	1143.09	1254.12	2.23	210.076	[M+H+CH3CN]+	0.408	0.38	∞		1.44622	0.17746	3.0823e-05	0.00018369	0.844762	1.78094	0.17746	0.00025875	0.003025	0.953333
41	Methylhippuric acid	C10H11NO3	550.456	1799.48	4768.91	5648.66	292.133	354.055	3258.63	4019.61	2.36	235.108	[M+H+CH3CN]+	-0.436	0.24	9.3		1.60836	0.14084	3.9624e-05	0.00022183	0.84	1.23451	0.14084	0.018661	0.053271	0.826667
42	N-Acetyl-L-tyrosine	C11H13NO4	244.644	322.493	880.536	532.729	150.933	168.769	908.022	852.557	1.86	224.092	[M+H]+	0.557	0.22	∞	914.1	1.73658	0.36565	3.9624e-05	0.00022183	0.84	1.76429	0.36565	0.00051135	0.0045928	0.94
43	3-Methylxanthine	C6H6N4O2	1774.51	3068.24	10113.4	10162.6	1781.33	1005.83	12013.7	11198.4	1.48	167.056	[M+H]+	-0.691	0.15	9.1		1.07699	0.22416	4.5998e-05	0.00024722	0.837143	1.25398	0.22416	0.0047377	0.020082	0.88
44	p-Octopamine	C8H11NO2	109.4	297	789.536	900.953	78.9333	66.9902	610.506	496.199	1.81	171.113	[M+NH4]+	-0.977		∞		1.43775	0.17109	5.0776e-05	0.00026565	0.835238	1.28916	0.17109	0.0031359	0.014876	0.893333
45	1-METHYLURIC ACID	C6H6N4O3	574.256	1277.29	3947.77	4050.68	1062.4	798.591	4833.48	4320.48	1.24	183.051	[M+H]+	-0.535		12	640.7	1.12534	0.19077	6.1778e-05	0.0003064	0.831429	1.05388	0.19077	0.011656	0.038155	0.846667
46	5-Acetylamino-6-amino-3-methyluracil	C7H10N4O3	412.911	504.653	1475.16	998.995	339.2	259.876	1809.79	1626.97	0.73	199.082	[M+H]+	-0.418		∞	916.2	1.14515	0.36191	6.1778e-05	0.0003064	0.831429	1.39927	0.36191	0.0019961	0.011074	0.906667
47	9Z,11E,13E-Octadecatrienoic acid	C18H30O2	571.789	331.723	312.833	385.672	822.933	855.011	259.672	314.803	5.34	279.231	[M+H]+	-1.307		17.1	931.9	1.02781	2.3905	6.1778e-05	0.0003064	0.831429	1.04287	2.3905	0.0025136	0.012901	0.9
48	Salicyluric acid	C9H9NO4	3247.16	7573.99	20749.6	25026.3	2731.6	1748.69	19098.2	21170.9	1.79	196.06	[M+H]+	-0.309	-0.28	∞	995.5	1.21786	0.21068	6.4862e-05	0.00031796	0.830476	1.01821	0.21068	0.013708	0.043283	0.84
49	1,3-Dimethyluric acid	C7H8N4O3	652.278	1143.19	3509.93	3120.65	691.467	564.952	4938.36	5886.44	1.64	197.067	[M+H]+	-1.438	0.2	14.2	939.8	1.15238	0.24688	7.1473e-05	0.00034409	0.828571	1.09172	0.24688	0.0015648	0.0092201	0.913333
50	Acetylcysteine	C5H9NO3S	367.244	495.187	1407.34	1104.28	415.6	600.874	1333.83	1136.06	1.85	164.037	[M+H]+	-0.894	0.37	∞		1.40371	0.32927	0.00010484	0.00047242	0.820952	1.21045	0.32927	0.076696	0.15083	0.753333
51	N-Acetyl-L-cysteine	C5H9NO3S	85.6444	238.191	458.983	720.692	25.2	34.7384	662.606	1054.03	2.68	164.037	[M+H]+	-0.585		∞	933.8	1.52963	0.24922	0.00010992	0.00049231	0.82	1.43518	0.24922	0.0025136	0.012901	0.9
52	Dopamine	C8H11NO2	176.189	283.559	809	895.904	102.8	135.376	672.222	636.051	1.91	171.113	[M+NH4]+	-0.853		∞		1.31668	0.27667	0.00012659	0.0005439	0.817143	1.49179	0.27667	0.003869	0.017349	0.886667
53	Tetrahydroharman-3-carboxylic acid	C13H14N2O2	179.167	491.136	807.895	1688.94	47.8667	66.4102	923.6	1221.75	2.08	231.113	[M+H]+	0.364		21.1	830.2	1.27675	0.28912	0.00017522	0.00071937	0.810476	1.24908	0.28912	0.0047377	0.020082	0.88
54	2-Hydroxy-2-methylbutyric acid	C5H10O3	402.067	1203.42	2211.17	4988.06	720.133	453.428	3468.96	1664.93	1.9	160.097	[M+H+CH3CN]+	-0.705	0.44	8.9		1.09406	0.27009	0.00019205	0.0007703	0.808571	1.78558	0.27009	0.00011706	0.0020049	0.966667
55	Leu-Gln	C11H21N3O4	265.511	202.025	129.886	210.739	379.733	303.767	4815.4	4008.57	1.84	247.129	[M+H]+	-0.7		9.3	831.9	1.05061	2.83	0.00024103	0.00093872	0.80381	1.67419	2.83	0.00092412	0.0064667	0.926667
56	3-Methylglutarylcarnitine	C13H23NO6	216.778	3446.64	3121.7	14266.2	206.8	234.143	1918.52	2688.34	1.86	290.16	[M+H]+	-0.551		14.2	807.5	1.2041	0.086526	0.00025214	0.00097047	0.802857	1.14974	0.086526	0.011656	0.038155	0.846667
57	L-Aspartyl-L-phenylalanine	C13H16N2O5	1401.77	1199.79	3795.39	2848.13	1065.73	820.742	4448.88	3371.04	1.9	281.113	[M+H]+	-0.796	0.26	11.9	725.3	1.07856	0.49413	0.00027581	0.0010386	0.800952	1.28869	0.49413	0.013708	0.043283	0.84
58	Isocitric acid	C6H8O7	1142.48	994.5	3348.77	1969.88	1044.8	1008.29	3040.97	1586.21	0.46	215.016	[M+Na]+	-0.2	0.09	∞		1.20571	0.45057	0.00031524	0.0011605	0.798095	1.27074	0.45057	0.061152	0.12786	0.766667
59	4-Hydroxypropranolol .beta.-D-glucuronide	C22H29NO9	191.333	343.132	945.79	1040.88	235.6	404.182	688.667	605.401	2.61	452.191	[M+H]+	-0.385		28.4	908	1.21177	0.27158	0.00035991	0.0012834	0.795238	1.44162	0.27158	0.048153	0.10674	0.78
60	L-Acetylcarnitine	C9H17NO4	123.333	291.711	550.695	645.436	24.9333	40.3198	361.822	331.021	0.83	245.15	[M+H+CH3CN]+	2.344	0.44	∞		1.28295	0.30874	0.00035991	0.0012834	0.795238	1.31666	0.30874	0.0082925	0.02972	0.86
61	Acetylcitrulline	C8H15N3O4	414.422	510.339	1219.39	1131.38	194.133	211.036	1296.42	781.174	0.78	218.114	[M+H]+	1.675		∞	646.2	1.4516	0.45291	0.00044774	0.0015143	0.790476	1.77765	0.45291	0.00017866	0.0025305	0.96
62	Anserine	C10H16N4O3	47.0667	225.998	524.338	692.561	0	0	390.456	510.853	0.35	241.129	[M+H]+	-0.207	0.08	∞	875.5	1.32633	0.13054	0.00063084	0.0020073	0.782857	1.42845	0.13054	0.01603	0.047994	0.833333
63	2-Ketohexanoic acid	C6H10O3	250.978	260.093	840.502	859.921	224.267	156.891	651.006	451.233	2.12	172.097	[M+H+CH3CN]+	-0.031	0.21	∞		1.01415	0.40912	0.00071591	0.0022442	0.78	1.02332	0.40912	0.042522	0.096733	0.786667
64	Isovalerylcarnitine	C12H23NO4	7368.21	11893.1	23939.6	46441.4	4713.73	5238.39	23027.4	14436	2	246.17	[M+H]+	-0.308	0.2	9.6	985	1.14796	0.39943	0.00091891	0.0027521	0.774286	1.73169	0.39943	0.0031359	0.014876	0.893333
65	3-Hydroxy-4-methoxycinnamic aicd	C10H10O4	223.756	237.931	615.286	701.469	190.267	267.816	664.539	391.145	2.39	195.065	[M+H]+	-0.641		∞		1.1764	0.48979	0.0019667	0.0051768	0.75619	1.64515	0.48979	0.037415	0.089034	0.793333
66	2-Aminonicotinic acid	C6H6N2O2	181.533	407.161	503.705	786.584	86.8	178.498	360.822	319.916	1.68	139.05	[M+H]+	1.445		∞	851.2	1.04455	0.39081	0.0023849	0.0060931	0.751429	1.0336	0.39081	0.095055	0.17859	0.74
67	Glycocholic acid	C26H43NO6	185.044	333.131	538.793	751.527	195.733	377.189	626.517	1197.26	2.8	466.316	[M+H]+	-0.423	-0.07	31.9	630.2	1.22524	0.43258	0.0046537	0.010697	0.734286	1.19306	0.43258	0.076696	0.15083	0.753333
68	Pyrrolidonecarboxylic acid	C5H7NO3	276.511	343.942	823.79	1075.49	536.8	667.166	1171	851.726	2.55	130.05	[M+H]+, [M+NH4]+, [M+NH4-H2O]+	-1.067		∞		1.12969	0.43596	0.011775	0.023533	0.708571	1.00217	0.43596	0.15496	0.25603	0.706667
aExperimental m/z of ion; bVIP scores derived from OPLS-DA model; cfold change between cancer and control urine calculated from the abundance mean values for each group – cancer-to-normal ratio; dP-value determined from Student’s t-test; AUC: area under the curve; FC: fold change; FDR: false discovery rate; SD: standard deviation; VIP: variable influence on projection

## Sheet: pT2 vs Control
Table S6. Mean metabolite abundance for controls vs. pT2 stage of BC urine extracts. Those metabolites are considered statistically significantly different (P-value < 0.05; FDR < 0.05; VIP > 1; FC < 0.5 and > 2; AUC > 0.7) between controls and pT2 BC urine extracts.
No.	Name	Molecular formula	Abundance				RT [min]	m/za	Formula of detected ions	Δm/z [ppm]	ΔRT [s]	mSigma	MS/MS score	OPLS-DA		T-test		ROC
			pT2 (n = 12)		Control (n = 30)									VIPb	FCc	P-valued	FDR	AUC
			Mean	SD	Mean	SD
1	Indoleacetic acid	C10H9NO2	227.556	162.942	3967.01	4007.52	2.02	217.097	[M+H+CH3CN]+	0.642	-0.36	7.6		2.05402	0.083492	8.1388e-09	8.9105e-07	0.980556
2	Azelaic acid	C9H16O4	486.5	185.319	2213.84	959.617	2.54	171.101	[M+H-H2O]+, [M+Na]+, [M+H]+	-1.232	0.24	9.7	991.9	2.05775	0.29969	6.7281e-08	3.1569e-06	0.963889
3	Phenylglyoxylic acid	C8H6O3	599.556	441.792	5508.18	4574.45	1.85	151.039	[M+H]+	-2.135	0.35	5.6		1.96616	0.14702	1.2244e-07	4.9581e-06	0.958333
4	Cis,cis-Muconic acid	C6H6O4	113.222	144.196	2084.94	2021.35	1.53	125.023	[M+H-H2O]+, [M+H]+	-0.918	-0.17	∞	830.4	2.03684	0.081724	1.6296e-07	6.0975e-06	0.955556
5	2-Furoylglycine	C7H7NO4	647.722	658.686	7438.78	7756.86	1.6	170.045	[M+H]+, [M+H-H2O]+	-0.659	0.19	6.4	998.1	1.95757	0.12716	4.6916e-07	1.3868e-05	0.944444
6	Benzaldehyde	C7H6O	571	254.186	2974.55	2050.01	2.14	107.049	[M+H]+	-1.22		1.8	899.6	1.91187	0.27038	4.6916e-07	1.3868e-05	0.944444
7	Isovaleric acid	C5H10O2	365.333	178.571	1069.37	385.866	2.03	144.102	[M+H+CH3CN]+	-1.654	-0.22	∞		1.99615	0.4665	1.2154e-06	2.7013e-05	0.933333
8	N-Acetylserotonin	C12H14N2O2	212.611	226.96	1519.01	961.477	1.75	175.123	[M+H-CO2]+, [M+H]+	-1.549	-0.04	∞		1.75066	0.17657	1.5203e-06	3.2566e-05	0.930556
9	Pantothenic acid	C9H17NO5	2709.11	1237.78	8432.13	4613.67	1.68	220.118	[M+H]+	-0.386		8.6	800.2	1.79849	0.43595	1.5203e-06	3.2566e-05	0.930556
10	Phenylacetylglycine	C10H11NO3	178.611	178.13	1003.28	589.277	2.19	194.081	[M+H]+	-0.405	0.24	∞	991.4	1.83174	0.24118	2.3461e-06	4.686e-05	0.925
11	Oleamide	C18H35NO	13154.3	7671.62	8248.02	976.96	5.08	282.279	[M+H]+	-0.679		12.1	957.7	1.84621	2.1442	2.8952e-06	5.6305e-05	0.922222
12	Vanillic acid	C8H8O4	252.889	191.235	1268.37	1112.11	1.79	169.049	[M+H]+	-2.895	-0.06	∞	910.9	1.68346	0.27258	3.5563e-06	6.4493e-05	0.919444
13	Glu-Val	C10H18N2O5	1566.17	942.722	4312.98	1711.74	1.54	247.129	[M+H]+	-0.533		9.4	882.4	1.85257	0.47842	4.3523e-06	7.3939e-05	0.916667
14	Mevalonic acid	C6H12O4	271.944	320.894	1250.27	547.143	2.03	190.107	[M+H+CH3CN]+	-2.531		∞		1.89014	0.28335	4.3523e-06	7.3939e-05	0.916667
15	3,4-Dihydroxymandelic acid	C8H8O5	295.222	272.743	1981.29	1597.63	1.85	226.071	[M+H+CH3CN]+	-0.442		∞		1.85318	0.20365	6.4411e-06	9.8652e-05	0.911111
16	m-Coumaric acid	C9H8O3	305.556	187.821	1459.06	1005.63	1.88	165.055	[M+H]+	-0.396	-0.31	∞		1.74799	0.28479	6.4411e-06	9.8652e-05	0.911111
17	Deoxycytidine	C9H13N3O4	501.722	408.387	1564.58	626.208	0.69	269.124	[M+H+CH3CN]+	0.058	0.32	9		1.91285	0.43694	7.7925e-06	0.00011236	0.908333
18	Sebacic acid	C10H18O4	577.5	418.327	1975.18	1130.39	2.22	203.127	[M+H]+, [M+H-H2O]+, [M+Na]+	-0.959	-0.3	8.2		1.67572	0.3839	7.7925e-06	0.00011236	0.908333
19	Tiglylglycine	C7H11NO3	465.667	190.231	1838.54	1073.79	1.56	199.108	[M+H+CH3CN]+	-0.519	-0.06	∞		1.77156	0.35859	7.7925e-06	0.00011236	0.908333
20	2-Hydroxy-2-methylbutyric acid	C5H10O3	1096	620.697	3468.96	1664.93	1.9	160.097	[M+H+CH3CN]+	-0.705	0.44	8.9		1.80817	0.42462	9.3967e-06	0.00013041	0.905556
21	4-Methylcatechol	C7H8O2	1445.33	568.751	4781.39	2849.74	2.02	107.049	[M+H-H2O]+, [M+Na]+	-2.144		2.6		1.55055	0.41095	1.1292e-05	0.00014835	0.902778
22	Isovalerylcarnitine	C12H23NO4	7048.44	8849.86	23027.4	14436	2	246.17	[M+H]+	-0.308	0.2	9.6	985	1.77278	0.38632	1.3528e-05	0.00017089	0.9
23	Methionine sulfoxide	C5H11NO3S	86.8889	107.333	489.922	352.141	0.79	166.054	[M+H]+	3.315	0.5	∞		1.76311	0.23788	1.6154e-05	0.00019491	0.897222
24	Xanthurenic acid	C10H7NO4	1237.5	1125.76	4430.76	2604.42	1.8	206.045	[M+H]+	0.259	0.21	9.4	811.6	1.77978	0.3809	1.9236e-05	0.00022212	0.894444
25	3-Hydroxymethylglutaric acid	C6H10O5	158.333	150.34	992.528	804.28	0.5	162.076	[M+NH4-H2O]+, [M+H]+	-0.316	-0.43	∞		1.54249	0.24776	2.2837e-05	0.00025865	0.891667
26	Hippuric acid	C9H9NO3	154.833	105.509	522.3	341.672	1.81	180.066	[M+H]+	-0.024	-0.01	∞		1.62479	0.40041	3.1926e-05	0.00033348	0.886111
27	2-Octenoic acid	C8H14O2	295	268.597	1120.89	861.739	2.9	160.133	[M+NH4]+	-0.778	-0.29	9.1		1.62405	0.35764	5.1757e-05	0.00048724	0.877778
28	N-Alpha-acetyllysine	C8H16N2O3	453.556	341.517	38.0444	83.3123	0.14	268.106	[M+K+CH3CN]+	-0.689	-0.2	43.8		1.62284	16.044	5.1757e-05	0.00048724	0.877778
29	N-Acetyl-L-tyrosine	C11H13NO4	210.389	131.953	788.678	456.476	1.95	241.118	[M+NH4]+	-1.32	0.31	∞		1.51333	0.36362	6.0501e-05	0.00055028	0.875
30	Picolinuric acid	C8H8N2O3	8998.22	7689.11	28892.8	13579.2	1.88	181.061	[M+H]+, [M+H-H2O]+	-0.46		5.6	982.8	1.85221	0.42058	6.0501e-05	0.00055028	0.875
31	Alpha-ketoisovaleric acid	C5H8O3	395.722	204.092	1201.78	509.334	1.65	158.081	[M+H+CH3CN]+	-0.51	0.41	∞		1.69745	0.45917	7.0562e-05	0.00060634	0.872222
32	Homovanillic acid	C9H10O4	270.222	150.794	901.889	709.399	1.86	183.065	[M+H]+	0.343	-0.02	∞		1.57657	0.40787	7.0562e-05	0.00060634	0.872222
33	2-Acetamidooctanoic acid	C10H19NO3	841.722	627.706	2911.29	2439.87	2.9	202.144	[M+H]+, [M+NH4]+, [M+H-H2O]+	-0.437		13.3	993.3	1.46453	0.40045	0.00012768	0.00097025	0.861111
34	4-Ethylphenol	C8H10O	937.111	1656.74	6.14444	14.378	2.48	164.107	[M+H+CH3CN]+	-0.686	-0.45	4.8		1.47738	110.47	0.00012768	0.00097025	0.861111
35	Leu-Asp	C10H18N2O5	896.556	1119.64	4815.4	4008.57	1.84	247.129	[M+H]+	-0.7		9.3	831.9	1.70834	0.25182	0.00012768	0.00097025	0.861111
36	2-Ketohexanoic acid	C6H10O3	146.444	105.42	563.328	656.567	1.93	172.097	[M+H+CH3CN]+	0.162	0.03	∞		1.23728	0.37512	0.00014731	0.0010778	0.858333
37	Acetylcitrulline	C8H15N3O4	456.611	834.876	1296.42	781.174	0.78	218.114	[M+H]+	1.675		∞	646.2	1.62156	0.49492	0.00014731	0.0010778	0.858333
38	Isostearic acid	C18H36O2	77.3333	87.8217	954.644	1723.44	0.2	285.279	[M+H]+	-0.991		30.4	760.9	1.48236	0.11599	0.00014731	0.0010778	0.858333
39	L-Tryptophan	C11H12N2O2	38596.8	131457	332.356	1358.51	2.04	246.123	[M+H+CH3CN]+	-1.506	0.43	7		1.44968	127.24	0.00014731	0.0010778	0.858333
40	Isobutyryl-L-carnitine	C11H21NO4	11465.2	14656.8	31183.1	16437.7	1.72	232.154	[M+H]+	-0.365		0.4	998.7	1.61054	0.45746	0.00019491	0.0013399	0.852778
41	2,5-Furandicarboxylic acid	C6H4O5	333.667	270.77	1418.68	1231.48	1.28	157.013	[M+H]+, [M+H-H2O]+	-0.864	-0.03	∞	955.7	1.42178	0.33673	0.00029246	0.0017788	0.844444
42	2-Hydroxyphenethylamine	C8H11NO	149.667	116.296	499.772	323.604	0.77	138.091	[M+H]+	-0.856	-0.44	∞		1.47145	0.41165	0.00029246	0.0017788	0.844444
43	3-Hydroxymandelic acid	C8H8O4	252.778	399.217	1143.09	1254.12	2.23	210.076	[M+H+CH3CN]+	0.408	0.38	∞		1.57385	0.31466	0.00029246	0.0017788	0.844444
44	3-Methylxanthine	C6H6N4O2	2138	2289.7	12013.7	11198.4	1.48	167.056	[M+H]+	-0.691	0.15	9.1		1.67466	0.26401	0.00033359	0.0019604	0.841667
45	Anserine	C10H16N4O3	0	0	390.456	510.853	0.35	241.129	[M+H]+	-0.207	0.08	∞	875.5	1.86259	0.027934	0.00033359	0.0019604	0.841667
46	Methylhippuric acid	C10H11NO3	301.556	282.688	3258.63	4019.61	2.36	235.108	[M+H+CH3CN]+	-0.436	0.24	9.3		1.44536	0.12402	0.00048998	0.0027123	0.833333
47	Succinic acid	C4H6O4	339.5	206.73	986.811	477.148	0.26	119.034	[M+H]+	4.103	-0.38	∞		1.35735	0.47262	0.00048998	0.0027123	0.833333
48	3-Hydroxy-4-methoxycinnamic aicd	C10H10O4	1092.06	968.614	677.778	186	3.01	217.047	[M+Na]+	-2.405		15.9		1.49209	2.1391	0.00062787	0.0033202	0.827778
49	Acetylcysteine	C5H9NO3S	284.5	158.755	1333.83	1136.06	1.85	164.037	[M+H]+	-0.894	0.37	∞		1.42608	0.28862	0.00062787	0.0033202	0.827778
50	1,3,7-Trimethyluric acid	C8H10N4O3	305.222	401.262	2745.16	2846.95	1.85	211.082	[M+H]+	-0.543	0.23	∞	623.9	1.50509	0.17019	0.00070903	0.003677	0.825
51	N-Acetyl-L-cysteine	C5H9NO3S	86.1667	132.19	662.606	1054.03	2.68	164.037	[M+H]+	-0.585		∞	933.8	1.50802	0.17806	0.00079944	0.0040258	0.822222
52	5-Methoxytryptophan	C12H14N2O3	1492.11	2930.67	111.906	325.195	1.9	314.09	[M+K+CH3CN]+	0.864	0.21	51.8		1.44856	20.582	0.00089999	0.0043973	0.819444
53	Isocaproic acid	C6H12O2	276.722	258.862	789.594	360.612	2.3	158.117	[M+H+CH3CN]+	-0.556	-0.3	∞		1.60937	0.48218	0.00089999	0.0043973	0.819444
54	4-Methoxyphenylacetic acid	C9H10O3	498.056	646.679	2853.17	3214.84	2.28	184.097	[M+NH4]+	1.826	-0.13	∞		1.5196	0.25553	0.0010117	0.004839	0.816667
55	1,3-Dimethyluric acid	C7H8N4O3	5047.83	5378.27	25791.5	24785	1.75	197.066	[M+H]+	-2.801	0.32	9.1		1.36469	0.29283	0.0014243	0.0063028	0.808333
56	2-Mercaptobenzothiazole	C7H5NS2	308.222	176.124	166.244	200.227	5.35	167.994	[M+H]+	-0.261		∞	826.1	1.14998	2.455	0.0014243	0.0063028	0.808333
57	5-Hydroxyindoleacetic acid	C10H9NO3	258.667	249.115	1210.04	1312.24	2.22	192.065	[M+H]+, [M+H-H2O]+	-0.52	0.47	∞	710	1.22066	0.28349	0.0014243	0.0063028	0.808333
58	Choline	C5H14NO	294.556	231.258	1354.89	1038.5	1.81	143.07	[M+K]+	-3.16		∞		1.46082	0.32081	0.0014243	0.0063028	0.808333
59	Leucinic acid	C6H12O3	177.333	399.748	629.706	477.496	1.92	196.094	[M+Na+CH3CN]+	-3.912	0	∞		1.48495	0.3261	0.0014243	0.0063028	0.808333
60	5-Acetylamino-6-amino-3-methyluracil	C7H10N4O3	542.667	570.329	1809.79	1626.97	0.73	199.082	[M+H]+	-0.418		∞	916.2	1.40538	0.44631	0.0015918	0.0068793	0.805556
61	Leu-Gln	C11H21N3O4	1243.83	2921.69	140.5	347.831	1.58	260.16	[M+H]+	-0.381		11	958.6	1.1972	13.872	0.0015918	0.0068793	0.805556
62	2-Aminonicotinic acid	C6H6N2O2	53	113.7	360.822	319.916	1.68	139.05	[M+H]+	1.445		∞	851.2	1.49431	0.24248	0.0017765	0.00747	0.802778
63	Protocatechuic acid	C7H6O4	93.2222	135.139	454.3	355.995	1.78	218.043	[M+Na+CH3CN]+	2.098	0.28	∞		1.40952	0.30454	0.0017765	0.00747	0.802778
64	p-Octopamine	C8H11NO2	182.222	323.137	610.506	496.199	1.81	171.113	[M+NH4]+	-0.977		∞		1.45341	0.45505	0.00198	0.0080618	0.8
65	Gamma-Glutamylcysteine	C8H14N2O5S	491.111	186.184	308.778	383.272	4.18	251.07	[M+H]+	1.859		49.4		1.17441	2.0925	0.0022038	0.0087795	0.797222
66	Methylmalonic acid	C4H6O4	195.111	313.962	1088.89	669.007	0.03	119.034	[M+H]+	4.254		∞		1.52659	0.29805	0.0022038	0.0087795	0.797222
67	2-Hydroxycaproic acid	C6H12O3	294.167	235.286	1461.22	1323.9	2.1	174.112	[M+H+CH3CN]+, [M+NH4-H2O]+	-0.662	0.09	23.3		1.15198	0.26568	0.0024496	0.0093797	0.794444
68	Tetrahydroharman-3-carboxylic acid	C13H14N2O2	139	166.733	923.6	1221.75	2.08	231.113	[M+H]+	0.364		21.1	830.2	1.07786	0.2153	0.0024496	0.0093797	0.794444
69	Phe-Leu	C15H22N2O3	5536.72	18046.4	133.561	303.917	2.27	279.17	[M+H]+	-0.696		11	985.1	1.16552	65.026	0.0036918	0.012734	0.783333
70	7-Methylxanthine	C6H6N4O2	1274.39	1470.12	4779.16	3437.28	1.24	167.056	[M+H]+	-0.692	-0.06	9.1	958.4	1.13678	0.37641	0.0044985	0.014858	0.777778
71	Salicyluric acid	C9H9NO4	690.444	587.666	4842.46	8532.1	2.3	196.06	[M+H]+	-0.39	0.23	8.9	969.5	1.09721	0.20232	0.0049568	0.016101	0.775
72	Gluconic acid	C6H12O7	6604.78	18645.3	1000.82	190.88	0.43	219.047	[M+Na]+	-0.65	0.13	∞		1.0386	9.859	0.0065848	0.019943	0.766667
73	Phenylpropanolamine	C9H13NO	47.2778	95.6245	475.922	620.137	1.73	152.107	[M+H]+	-0.725	0.24	∞		1.26495	0.15911	0.007222	0.021413	0.763889
74	3-Methylglutarylcarnitine	C13H23NO6	383.389	503.948	1918.52	2688.34	1.86	290.16	[M+H]+	-0.551		14.2	807.5	1.28635	0.27019	0.0079121	0.022997	0.761111
75	3-Hydroxybutyrylcarnitine	C11H21NO5	1719.78	1767.89	695.522	868.489	0.8	248.149	[M+H]+	-0.431		10	985.9	1.25038	3.4545	0.0086584	0.024681	0.758333
76	Pipecolic acid	C6H11NO2	642.611	460.183	367.222	200.776	0.82	130.086	[M+H]+	-0.644	0.45	∞		1.26336	2.2704	0.0094649	0.026444	0.755556
77	Nutriacholic acid	C24H38O4	298.611	580.21	1043.58	1027.06	3.28	432.31	[M+H+CH3CN]+	-0.765	-0.13	29.3	607.3	1.10571	0.33063	0.012284	0.032566	0.747222
aExperimental m/z of ion; bVIP scores derived from OPLS-DA model; cfold change between cancer and control urine calculated from the abundance mean values for each group – cancer-to-normal ratio; dP-value determined from Student’s t-test; AUC: area under the curve; FC: fold change; FDR: false discovery rate; SD: standard deviation; VIP: variable influence on projection

## Sheet: Female vs Control
Table S7. Mean metabolite abundance for urine of female controls vs. urine of female patients with BC. Those metabolites are considered statistically significantly different (P-value < 0.05; FDR < 0.05; VIP > 1; FC < 0.5 and > 2; AUC > 0.7) between those two groups.
No.	Name	Molecular formula	Abundance				RT [min]	m/za	Formula of detected ions	Δm/z [ppm]	ΔRT [s]	mSigma	MS/MS score	OPLS-DA		T-test		ROC
			Female (n = 19)		Control (n = 30)									VIPb	FCc	P-valued	FDR	AUC
			Mean	SD	Mean	SD
1	Azelaic acid	C9H16O4	516.175	263.514	2526.42	1358.34	2.54	171.101	[M+H-H2O]+, [M+Na]+, [M+H]+	-1.232	0.24	9.7	991.9	2.10395	0.28393	1.0291e-11	8.0052e-10	0.984211
2	Indoleacetic acid	C10H9NO2	233.158	237.603	4184.08	3994.94	2.02	217.097	[M+H+CH3CN]+	0.642	-0.36	7.6		2.03797	0.082203	3.9572e-11	2.4888e-09	0.977193
3	Oleamide	C18H35NO	13210.2	6736.29	8138.33	1133.92	5.08	282.279	[M+H]+	-0.679		12.1	957.7	1.89683	2.2324	1.5513e-09	4.6791e-08	0.952632
4	N-Acetylserotonin	C12H14N2O2	207.93	213.784	1615.14	1176.92	1.75	175.123	[M+H-CO2]+, [M+H]+	-1.549	-0.04	∞		1.88538	0.17148	1.9386e-09	5.6182e-08	0.950877
5	Isostearic acid	C18H36O2	67.0526	53.738	800.444	1323.99	0.2	285.279	[M+H]+	-0.991		30.4	760.9	1.71948	0.12794	2.4126e-09	6.6652e-08	0.949123
6	Isovaleric acid	C5H10O2	382.667	183.269	1246.3	652.669	2.03	144.102	[M+H+CH3CN]+	-1.654	-0.22	∞		1.87486	0.43458	4.5542e-09	1.0857e-07	0.94386
7	Cis,cis-Muconic acid	C6H6O4	138.596	259.727	2438.25	1983.43	1.53	125.023	[M+H-H2O]+, [M+H]+	-0.918	-0.17	∞	830.4	1.94639	0.085475	1.0155e-08	2.1911e-07	0.936842
8	Mevalonic acid	C6H12O4	341.509	254.49	1459.49	981.95	2.03	190.107	[M+H+CH3CN]+	-2.531		∞		1.75586	0.32408	1.2319e-08	2.5287e-07	0.935088
9	Salicyluric acid	C9H9NO4	472.947	426.687	14203.7	21630.3	2.3	196.06	[M+H]+	-0.39	0.23	8.9	969.5	1.68259	0.040826	1.4904e-08	2.9569e-07	0.933333
10	2,5-Furandicarboxylic acid	C6H4O5	225.789	114.071	1681.33	1362.3	1.28	157.013	[M+H]+, [M+H-H2O]+	-0.864	-0.03	∞	955.7	1.78861	0.19312	1.7984e-08	3.452e-07	0.931579
11	Xanthurenic acid	C10H7NO4	1317.44	675.097	4777.85	2604.28	1.8	206.045	[M+H]+	0.259	0.21	9.4	811.6	1.70865	0.38271	7.4245e-08	1.2193e-06	0.917544
12	Homovanillic acid	C9H10O4	227.684	162.308	955.844	778.036	1.86	183.065	[M+H]+	0.343	-0.02	∞		1.54846	0.3242	1.4346e-07	2.0193e-06	0.910526
13	Phenylacetylglycine	C10H11NO3	249.404	251.527	1338.26	783.365	2.19	194.081	[M+H]+	-0.405	0.24	∞	991.4	1.74131	0.25414	1.4346e-07	2.0193e-06	0.910526
14	Succinic acid	C4H6O4	333.789	183.306	1019.54	411.815	0.26	119.034	[M+H]+	4.103	-0.38	∞		1.58597	0.44783	2.3061e-07	3.0707e-06	0.905263
15	Deoxycytidine	C9H13N3O4	494.772	278.743	1550.47	795.893	0.69	269.124	[M+H+CH3CN]+	0.058	0.32	9		1.72346	0.44624	2.6922e-07	3.5369e-06	0.903509
16	N-Alpha-acetyllysine	C8H16N2O3	604.772	401.569	74.6	108.43	0.14	268.106	[M+K+CH3CN]+	-0.689	-0.2	43.8		1.65741	12.499	3.1376e-07	3.9636e-06	0.901754
17	Picolinuric acid	C8H8N2O3	9064.49	6268.3	30869.2	15296.8	1.88	181.061	[M+H]+, [M+H-H2O]+	-0.46		5.6	982.8	1.69307	0.39943	3.1376e-07	3.9636e-06	0.901754
18	Phenylglyoxylic acid	C8H6O3	679.825	752.644	5093.11	4685.06	1.85	151.039	[M+H]+	-2.135	0.35	5.6		1.67626	0.19258	3.6508e-07	4.5535e-06	0.9
19	Sebacic acid	C10H18O4	575.719	444.05	2535.58	2449.3	2.22	203.127	[M+H]+, [M+H-H2O]+, [M+Na]+	-0.959	-0.3	8.2		1.59679	0.3224	5.6973e-07	6.4526e-06	0.894737
20	Hippuric acid	C9H9NO3	128.807	121.965	498.411	223.072	1.81	180.066	[M+H]+	-0.024	-0.01	∞		1.64924	0.36338	6.5883e-07	7.2398e-06	0.892982
21	2-Furoylglycine	C7H7NO4	1788	4386.56	8959.12	8275.28	1.6	170.045	[M+H]+, [M+H-H2O]+	-0.659	0.19	6.4	998.1	1.84675	0.29978	7.6076e-07	8.0602e-06	0.891228
22	2-Hydroxycaproic acid	C6H12O3	173.193	176.202	1936.55	2047.74	2.1	174.112	[M+H+CH3CN]+, [M+NH4-H2O]+	-0.662	0.09	23.3		1.69575	0.12175	8.7718e-07	8.9105e-06	0.889474
23	Acetylcysteine	C5H9NO3S	277.368	172.202	1744.29	1190.77	1.85	164.037	[M+H]+	-0.894	0.37	∞		1.61352	0.22028	1.01e-06	1.0121e-05	0.887719
24	Benzaldehyde	C7H6O	745.509	600.825	3661.11	2832.95	2.14	107.049	[M+H]+	-1.22		1.8	899.6	1.64852	0.2946	1.5291e-06	1.4214e-05	0.882456
25	Isobutyryl-L-carnitine	C11H21NO4	11074	11873	35200	24192.1	1.72	232.154	[M+H]+	-0.365		0.4	998.7	1.54703	0.40499	1.5291e-06	1.4214e-05	0.882456
26	2-Hydroxy-2-methylbutyric acid	C5H10O3	1335.65	694.045	3736.43	1856.69	1.9	160.097	[M+H+CH3CN]+	-0.705	0.44	8.9		1.57285	0.49181	1.7512e-06	1.5977e-05	0.880702
27	3-Aminobenzamide	C7H8N2O	7527.4	3612.7	4756.65	2271.54	0.34	137.071	[M+H]+	-0.786		4.2	722.3	1.58714	2.1617	2.2878e-06	1.9774e-05	0.877193
28	Pantothenic acid	C9H17NO5	2412.25	1685.74	7094.5	3119.9	1.85	261.144	[M+H+CH3CN]+	-0.547		11.9		1.54281	0.46445	2.2878e-06	1.9774e-05	0.877193
29	Mevalonic acid	C6H12O4	779.825	532.155	509.183	1029.9	1.83	190.107	[M+H+CH3CN]+	-0.602		∞		1.4272	2.312	2.974e-06	2.442e-05	0.873684
30	Choline	C5H14NO	304.596	429.352	1571.6	1262.11	1.81	143.07	[M+K]+	-3.16		∞		1.59424	0.28818	3.3847e-06	2.7041e-05	0.87193
31	Isovalerylcarnitine	C12H23NO4	6436.39	7136.42	22640.7	15212.3	2	246.17	[M+H]+	-0.308	0.2	9.6	985	1.5969	0.36753	3.3847e-06	2.7041e-05	0.87193
32	3,4-Dihydroxymandelic acid	C8H8O5	255.789	359.641	1816.25	1712.63	1.85	226.071	[M+H+CH3CN]+	-0.442		∞		1.61079	0.20234	3.8474e-06	2.9695e-05	0.870175
33	Pyruvaldehyde	C3H4O2	646.667	357.511	1795.32	928.052	0.76	114.055	[M+H+CH3CN]+	0.533		∞		1.50247	0.49905	3.8474e-06	2.9695e-05	0.870175
34	Vanillic acid	C8H8O4	283.789	187.545	1217.86	1461.05	1.79	169.049	[M+H]+	-2.895	-0.06	∞	910.9	1.42101	0.33343	4.9541e-06	3.6795e-05	0.866667
35	N-Acetyl-L-cysteine	C5H9NO3S	72.7018	107.635	732.361	1047.64	2.68	164.037	[M+H]+	-0.585		∞	933.8	1.53729	0.13197	7.1775e-06	5.0039e-05	0.861404
36	Gamma-Glutamylcysteine	C8H14N2O5S	519.474	209.705	226.244	395.069	4.18	251.07	[M+H]+	1.859		49.4		1.59406	2.6181	8.1038e-06	5.5195e-05	0.859649
37	Alpha-ketoisovaleric acid	C5H8O3	354.456	156.543	1115.62	644.386	1.65	158.081	[M+H+CH3CN]+	-0.51	0.41	∞		1.41021	0.45187	9.1399e-06	6.0442e-05	0.857895
38	Isocaproic acid	C6H12O2	307.93	246.407	947.061	508.756	2.3	158.117	[M+H+CH3CN]+	-0.556	-0.3	∞		1.47887	0.4455	9.1399e-06	6.0442e-05	0.857895
39	Tiglylglycine	C7H11NO3	533.509	539.259	1744.38	977.12	1.56	199.108	[M+H+CH3CN]+	-0.519	-0.06	∞		1.63198	0.44239	9.1399e-06	6.0442e-05	0.857895
40	3-Hydroxy-4-methoxycinnamic aicd	C10H10O4	1101.26	1021.26	674.378	269.608	3.01	217.047	[M+Na]+	-2.405		15.9		1.52682	2.1794	1.0298e-05	6.6608e-05	0.85614
41	Dopamine	C8H11NO2	247.298	407.359	903.867	1038.29	1.91	171.113	[M+NH4]+	-0.853		∞		1.48907	0.40243	1.3031e-05	8.1436e-05	0.852632
42	2-Ketohexanoic acid	C6H10O3	138.14	100.442	709.439	788.539	1.93	172.097	[M+H+CH3CN]+	0.162	0.03	∞		1.24748	0.29241	1.4636e-05	8.9947e-05	0.850877
43	PALMITIC ACID	C16H32O2	126.667	45.3148	739.65	1280.26	0.2	257.247	[M+H]+	-0.842		30.1	822.6	1.1871	0.24562	2.8791e-05	0.00015848	0.840351
44	3-Hydroxymandelic acid	C8H8O4	208.526	223.267	1028.05	915.978	2.23	210.076	[M+H+CH3CN]+	0.408	0.38	∞		1.43831	0.28738	3.2121e-05	0.00017358	0.838596
45	4-Methylcatechol	C7H8O2	1774.67	866.012	5181.79	3156.43	2.02	107.049	[M+H-H2O]+, [M+Na]+	-2.144		2.6		1.421	0.48932	3.2121e-05	0.00017358	0.838596
46	p-Octopamine	C8H11NO2	134.807	287.272	809.128	987.895	1.81	171.113	[M+NH4]+	-0.977		∞		1.6307	0.25722	3.5803e-05	0.00018899	0.836842
47	m-Coumaric acid	C9H8O3	400.175	243.354	1290.13	940.576	1.88	165.055	[M+H]+	-0.396	-0.31	∞		1.46302	0.43204	4.4363e-05	0.00022767	0.833333
48	Pyridoxal	C8H9NO3	287.439	169.167	841.222	435.752	0.83	185.092	[M+NH4]+	-0.509	0.46	∞		1.01484	0.47485	4.4363e-05	0.00022767	0.833333
49	Acetylcitrulline	C8H15N3O4	376.667	308.246	1501.75	1566.41	0.78	218.114	[M+H]+	1.675		∞	646.2	1.3265	0.36555	6.7399e-05	0.0003229	0.826316
50	4-Ethylphenol	C8H10O	461.018	1053.66	8.41111	17.8482	2.48	164.107	[M+H+CH3CN]+	-0.686	-0.45	4.8		1.08367	51.404	7.4668e-05	0.00035202	0.824561
51	4-Hydroxypropranolol .beta.-D-glucuronide	C22H29NO9	196.702	326.146	768.978	719.36	2.61	452.191	[M+H]+	-0.385		28.4	908	1.45992	0.33979	0.00010102	0.00045315	0.819298
52	4-Pyridoxic acid	C8H9NO4	576.702	312.808	1866.24	2107.93	0.78	201.087	[M+NH4]+	-0.312	-0.43	∞		1.29929	0.45557	0.00011155	0.00049364	0.817544
53	Vanillylmandelic acid	C9H10O5	676.14	522.711	2730.48	2392.47	0.35	221.043	[M+Na]+	2.255		∞		1.33024	0.35897	0.00012308	0.00052958	0.815789
54	2-Mercaptobenzothiazole	C7H5NS2	5701.86	1907.44	3104.11	4688.22	2.92	167.994	[M+H]+	-0.686		2.5	970.7	1.54384	2.3298	0.00013569	0.00057547	0.814035
55	5-Hydroxyindoleacetic acid	C10H9NO3	344.211	466.125	1128.62	1163.16	2.22	192.065	[M+H]+, [M+H-H2O]+	-0.52	0.47	∞	710	1.29689	0.42687	0.00021845	0.00083861	0.805263
56	2-Furoic acid	C5H4O3	89.7895	82.7404	2412.11	3247.02	1.42	130.05	[M+NH4]+	-0.431	-0.12	8.1		1.21695	0.052797	0.00023973	0.00090851	0.803509
57	Dibenzylamine	C14H15N	3978.49	2672.84	2045.72	2655.55	4.08	198.128	[M+H]+	-0.967		12.8	868.1	1.40939	2.3626	0.00023973	0.00090851	0.803509
58	Methylmalonic acid	C4H6O4	128.281	123.017	707.406	540.256	7.87	119.034	[M+H]+	3.722		∞		1.10843	0.26369	0.00023973	0.00090851	0.803509
59	3-Hydroxymethylglutaric acid	C6H10O5	280.211	302.216	1073.08	824.372	0.5	162.076	[M+NH4-H2O]+, [M+H]+	-0.316	-0.43	∞		1.32873	0.38026	0.00034517	0.0012293	0.796491
60	N-Acetyl-L-tyrosine	C11H13NO4	342.561	250.682	1054.93	884.044	1.86	224.092	[M+H]+	0.557	0.22	∞	914.1	1.3797	0.46666	0.00034517	0.0012293	0.796491
61	Anserine	C10H16N4O3	30.0702	84.936	593.256	836.908	0.35	241.129	[M+H]+	-0.207	0.08	∞	875.5	1.5789	0.089261	0.00041241	0.0014325	0.792982
62	Methionine sulfoxide	C5H11NO3S	158.842	232.56	504.789	319.501	0.79	166.054	[M+H]+	3.315	0.5	∞		1.40052	0.40367	0.00049138	0.0016525	0.789474
63	Leu-Asp	C10H18N2O5	1152.67	1259.39	6366.51	7669.35	1.84	247.129	[M+H]+	-0.7		9.3	831.9	1.07811	0.25074	0.00063577	0.0020584	0.784211
64	Tetrahydroharman-3-carboxylic acid	C13H14N2O2	116.632	189.121	730.644	876.241	2.08	231.113	[M+H]+	0.364		21.1	830.2	1.2794	0.25164	0.00069185	0.0021967	0.782456
65	3-Hydroxyanthranilic acid	C7H7NO3	171.439	238.993	687.644	569.369	1.87	195.076	[M+H+CH3CN]+	-0.372	0.4	∞		1.28136	0.37115	0.00075238	0.002356	0.780702
66	9Z,11E,13E-Octadecatrienoic acid	C18H30O2	449.719	303.082	278.006	399.533	5.34	279.231	[M+H]+	-1.307		17.1	931.9	1.3263	2.0607	0.00096384	0.0029132	0.775439
67	1,3-Dimethyluric acid	C7H8N4O3	6075.61	10032.9	22308.3	22482.5	1.75	197.066	[M+H]+	-2.801	0.32	9.1		1.21865	0.40635	0.0011332	0.0033599	0.77193
68	2-Hydroxy-2-methylbutyric acid	C5H10O3	500.632	339.913	1499.91	2136.08	1.69	182.078	[M+Na+CH3CN]+	-4.523	0.24	∞		1.07151	0.45433	0.001329	0.0038402	0.768421
69	L-Aspartyl-L-phenylalanine	C13H16N2O5	1436.46	701.502	4285.58	3514.85	1.9	281.113	[M+H]+	-0.796	0.26	11.9	725.3	1.22144	0.46903	0.001329	0.0038402	0.768421
70	Phenylpropanolamine	C9H13NO	72.5965	179.752	1052.66	2947.83	1.73	152.107	[M+H]+	-0.725	0.24	∞		1.2832	0.11783	0.0014379	0.0041186	0.766667
71	(S)-3-Hydroxybutyric acid	C4H8O3	136.035	154.186	1084.21	3332.01	0.37	146.081	[M+H+CH3CN]+	0.889	-0.36	∞		1.19191	0.19933	0.0019582	0.0053598	0.759649
72	L-Acetylcarnitine	C9H17NO4	148.947	234.473	456.6	430.273	0.83	245.15	[M+H+CH3CN]+	2.344	0.44	∞		1.069	0.40991	0.002277	0.0061301	0.75614
73	Methylhippuric acid	C10H11NO3	1169.3	2630.45	3359.83	3528.34	2.36	235.108	[M+H+CH3CN]+	-0.436	0.24	9.3		1.28887	0.454	0.002277	0.0061301	0.75614
74	1,3,7-Trimethyluric acid	C8H10N4O3	549.789	1295.37	2315.96	2365.34	1.85	211.082	[M+H]+	-0.543	0.23	∞	623.9	1.22351	0.3632	0.003057	0.0079059	0.749123
75	4-Methoxyphenylacetic acid	C9H10O3	853.754	1141.97	3541.59	4033.04	2.28	184.097	[M+NH4]+	1.826	-0.13	∞		1.08736	0.33778	0.0032859	0.0083805	0.747368
76	3-Oxocholic acid	C24H38O5	1036.98	2108.78	2857.44	2555.1	3.33	448.305	[M+H+CH3CN]+	-0.73	0.16	5.2		1.01042	0.45527	0.0040666	0.0099594	0.742105
77	2-Aminonicotinic acid	C6H6N2O2	135.789	248.68	461.756	597.411	1.68	139.05	[M+H]+	1.445		∞	851.2	1.1852	0.4279	0.0065592	0.014857	0.729825
78	7a-Hydroxy-3-oxo-5b-cholanoic acid	C24H38O4	235.368	257.867	640.333	707.285	3.1	432.311	[M+H+CH3CN]+	-0.744	0.11	33.2	607.2	1.07598	0.49007	0.010306	0.02206	0.717544
79	Glycocholic acid	C26H43NO6	152.491	183.558	648.094	1198.18	2.8	466.316	[M+H]+	-0.423	-0.07	31.9	630.2	1.15105	0.31955	0.010971	0.023331	0.715789
aExperimental m/z of ion; bVIP scores derived from OPLS-DA model; cfold change between cancer and control urine calculated from the abundance mean values for each group – cancer-to-normal ratio; dP-value determined from Student’s t-test; AUC: area under the curve; FC: fold change; FDR: false discovery rate; SD: standard deviation; VIP: variable influence on projection

## Sheet: Male vs Control
Table S8. Mean metabolite abundance for urine of male controls vs. urine of male patients with BC. Those metabolites are considered statistically significantly different (P-value < 0.05; FDR < 0.05; VIP > 1; FC < 0.5 and > 2; AUC > 0.7) between those two groups.
No.	Name	Molecular formula	Training set				Validation set				RT [min]	m/za	Formula of detected ions	Δm/z [ppm]	ΔRT [s]	mSigma	MS/MS score	Training set					Validation set
			Male (n = 55)		Control (n = 51)		Male (n = 26)		Control (n = 19)									VIPb	FCc	P-valued	FDR	AUC	VIPb	FCc	P-valued	FDR	AUC
			Mean	SD	Mean	SD	Mean	SD	Mean	SD
1	Oleamide	C18H35NO	19465.3	42550.4	8111.28	768.478	13396.5	7993.93	8242.77	745.687	5.08	282.279	[M+H]+	-0.679		12.1	957.7	1.65092	3.2636	4.0229e-16	3.297e-14	0.959002	1.74789	2.2292	3.691e-11	4.5124e-09	0.98583
2	Isostearic acid	C18H36O2	68.4727	73.1008	701.258	838.538	64.5128	66.2307	744.632	1544.75	0.2	285.279	[M+H]+	-0.991		30.4	760.9	1.97684	0.14306	2.4417e-15	1.356e-13	0.946524	1.45917	0.12113	1.7479e-06	1.5849e-05	0.890688
3	Indoleacetic acid	C10H9NO2	431.864	543.096	3265.68	2510.93	265.538	243.002	3670.7	4253.18	2.02	217.097	[M+H+CH3CN]+	0.642	-0.36	7.6		2.03897	0.17368	1.344e-14	5.0289e-13	0.934403	1.80709	0.10629	7.505e-10	3.4664e-08	0.967611
4	N-Alpha-acetyllysine	C8H16N2O3	572.955	477.565	44.049	70.9829	496.59	302.286	20.7018	35.1171	0.14	268.106	[M+K+CH3CN]+	-0.689	-0.2	43.8		2.02478	16.472	1.0378e-13	2.8669e-12	0.91943	1.95745	27.048	9.5613e-09	2.8263e-07	0.947368
5	L-Tryptophan	C11H12N2O2	38039.4	121017	367.34	2353.33	25848.9	93088.2	86.1754	222.571	2.04	246.123	[M+H+CH3CN]+	-1.506	0.43	7		1.63722	98.616	1.3584e-12	2.8277e-11	0.899822	1.43624	393.74	9.8882e-06	6.382e-05	0.866397
6	Methylmalonic acid	C4H6O4	199.345	411.42	1181.01	541.378	62.8205	178.768	1015.51	733.888	0.03	119.034	[M+H]+	4.254		∞		2.19381	0.2361	1.1631e-11	1.8288e-10	0.882709	1.70449	0.11617	0.0011601	0.0032912	0.779352
7	2-Furoylglycine	C7H7NO4	2020.6	4926.3	7253.38	6774.97	1052.82	2183.85	6425.58	7330.44	1.6	170.045	[M+H]+, [M+H-H2O]+	-0.659	0.19	6.4	998.1	1.80953	0.35728	1.5116e-11	2.3152e-10	0.88057	1.64485	0.23165	6.7062e-07	7.5374e-06	0.902834
8	4-Ethylphenol	C8H10O	1500.55	3196.96	25.085	74.1655	3326.97	13368.5	1.78947	7.80013	2.48	164.107	[M+H+CH3CN]+	-0.686	-0.45	4.8		1.77475	76.947	2.0485e-11	2.9254e-10	0.878075	1.48082	472.03	5.6103e-10	2.8109e-08	0.969636
9	Azelaic acid	C9H16O4	703.676	722.204	2543.21	2415.57	504.077	349.562	2073.37	959.784	2.54	171.101	[M+H-H2O]+, [M+Na]+, [M+H]+	-1.232	0.24	9.7	991.9	1.84067	0.35693	2.6542e-11	3.6492e-10	0.875936	1.86969	0.34747	1.9983e-07	2.8264e-06	0.917004
10	Sebacic acid	C10H18O4	634.745	490.228	1881.75	1044.01	518.846	388.395	1867.93	987.372	2.22	203.127	[M+H]+, [M+H-H2O]+, [M+Na]+	-0.959	-0.3	8.2		1.5617	0.42919	4.0743e-11	5.2592e-10	0.872371	1.35669	0.38841	7.9047e-07	8.4968e-06	0.90081
11	3-Hydroxy-4-methoxycinnamic aicd	C10H10O4	398.127	563.877	2272.9	2136.14	474.564	1244.73	3441.12	4801.98	1.79	195.065	[M+H]+	1.048		∞		1.73557	0.23377	6.4986e-11	7.9379e-10	0.868449	1.71507	0.18396	2.8561e-07	3.7859e-06	0.912955
12	3-Hydroxymethylglutaric acid	C6H10O5	114.452	132.691	531.758	391.546	208.538	107.495	621.333	453.67	0.43	185.042	[M+Na]+	-1.381	-0.5	∞		1.63385	0.29544	7.692e-11	9.1684e-10	0.867023	1.17583	0.4806	0.0009669	0.0028131	0.783401
13	L-Thyronine	C15H15NO4	1466.22	4809.42	2.94118	12.5164	1986.92	6285.09	1.7193	7.49425	1.94	312.065	[M+K]+	4.97	0.02	21.5		1.1033	291.68	2.5631e-10	2.7156e-09	0.856684	1.0528	383.37	4.7155e-09	1.6999e-07	0.953441
14	N-Acetylserotonin	C12H14N2O2	316.024	513.285	1304.04	985.097	195.795	255.418	1490.95	915.009	1.75	175.123	[M+H-CO2]+, [M+H]+	-1.549	-0.04	∞		1.73566	0.30453	2.6702e-10	2.8189e-09	0.856328	1.57452	0.19435	4.7972e-07	5.6496e-06	0.906883
15	2,5-Furandicarboxylic acid	C6H4O5	350.542	585.017	1324.11	1439.71	216.487	167.098	1106.46	838.156	1.28	157.013	[M+H]+, [M+H-H2O]+	-0.864	-0.03	∞	955.7	1.61914	0.35172	2.7816e-10	2.8851e-09	0.855971	1.43206	0.27126	2.7542e-06	2.249e-05	0.884615
16	Phenylacetylglycine	C10H11NO3	284.742	354.205	1334.64	1520.69	148.205	180.453	839.158	436.808	2.19	194.081	[M+H]+	-0.405	0.24	∞	991.4	1.64984	0.28231	2.7816e-10	2.8851e-09	0.855971	1.61425	0.25162	2.3919e-07	3.2434e-06	0.91498
17	Xanthurenic acid	C10H7NO4	1204.18	771.959	3592.24	1886.41	912.615	742.737	4655.19	2982.14	1.8	206.045	[M+H]+	0.259	0.21	9.4	811.6	1.57158	0.43452	2.7816e-10	2.8851e-09	0.855971	1.88769	0.28182	9.5613e-09	2.8263e-07	0.947368
18	Cis,cis-Muconic acid	C6H6O4	383.285	740.351	2095.59	2763.68	177.769	202.734	1743.65	1857.83	1.53	125.023	[M+H-H2O]+, [M+H]+	-0.918	-0.17	∞	830.4	1.79812	0.24158	3.1438e-10	3.1935e-09	0.854902	1.64346	0.15168	9.2993e-07	9.6452e-06	0.898785
19	2-Ketohexanoic acid	C6H10O3	178.718	155.102	563.451	409.872	157.615	103.248	474.912	249.893	1.93	172.097	[M+H+CH3CN]+	0.162	0.03	∞		1.55818	0.41476	8.9486e-10	8.215e-09	0.845633	1.2714	0.46509	2.7987e-05	0.00014826	0.850202
20	PALMITIC ACID	C16H32O2	115.003	45.2532	648.029	860.981	104.256	42.4168	710.982	1765.02	0.2	257.247	[M+H]+	-0.842		30.1	822.6	1.57379	0.24558	1.4949e-09	1.2959e-08	0.840998	1.04397	0.20169	0.0025322	0.006354	0.761134
21	2-Mercaptobenzothiazole	C7H5NS2	398.806	224.443	196.592	258.768	399.436	285.521	223.123	224.238	5.35	167.994	[M+H]+	-0.261		∞	826.1	1.64126	2.6247	2.8954e-09	2.3195e-08	0.834938	1.46802	2.4296	8.214e-05	0.0003624	0.831984
22	Tetrahydroharman-3-carboxylic acid	C13H14N2O2	175.761	245.604	895.778	1952.59	85.9231	141.543	876.667	1223.72	2.08	231.113	[M+H]+	0.364		21.1	830.2	1.5463	0.25411	4.5858e-09	3.5028e-08	0.83066	1.45185	0.14543	0.00014373	0.00056954	0.821862
23	2-Hydroxycaproic acid	C6H12O3	384.012	486.838	2070.93	2923.62	288.744	279.02	1614.6	1493.11	2.1	174.112	[M+H+CH3CN]+, [M+NH4-H2O]+	-0.662	0.09	23.3		1.55542	0.24327	5.14e-09	3.8661e-08	0.82959	1.05051	0.24772	0.0010596	0.0030467	0.781377
24	N-Acetyl-L-tyrosine	C11H13NO4	232.752	268.994	655.376	353.516	176.769	138.745	676.07	400.737	1.95	241.118	[M+NH4]+	-1.32	0.31	∞		1.40922	0.44537	7.2225e-09	5.2716e-08	0.826381	1.29159	0.36862	2.7987e-05	0.00014826	0.850202
25	N-Acetyl-L-cysteine	C5H9NO3S	158.594	465.862	454.971	791.569	56.8205	105.148	359.614	454.158	2.68	164.037	[M+H]+	-0.585		∞	933.8	1.65666	0.43309	8.084e-09	5.7305e-08	0.825312	1.38055	0.24019	0.00045101	0.0014764	0.799595
26	Phenylglyoxylic acid	C8H6O3	204.079	133.789	546.66	350.149	166.641	107.77	537.684	325.52	1.83	168.065	[M+NH4]+	-1.242	0.33	∞		1.36097	0.4988	1.8275e-08	1.2058e-07	0.817469	1.25035	0.43127	4.049e-05	0.00020116	0.84413
27	2-Furoic acid	C5H4O3	599.497	651.334	1986.35	1628.97	637.513	399.766	2527.37	2210.9	1.58	154.05	[M+H+CH3CN]+	-0.237	0.03	∞		1.44493	0.40273	3.3882e-08	2.0398e-07	0.811408	1.30523	0.36805	0.00060423	0.0018801	0.793522
28	Tiglylglycine	C7H11NO3	611.515	529.256	1723.27	1102.53	480.949	252.705	1777.51	1221.57	1.56	199.108	[M+H+CH3CN]+	-0.519	-0.06	∞		1.51896	0.46377	3.7737e-08	2.24e-07	0.810339	1.44736	0.38391	1.681e-05	9.7053e-05	0.8583
29	Isovalerylcarnitine	C12H23NO4	6848.35	5017.01	24735.2	53796.6	4963.62	3598.65	22414.6	13634.6	2	246.17	[M+H]+	-0.308	0.2	9.6	985	1.46181	0.36509	4.6766e-08	2.6791e-07	0.8082	1.76457	0.3114	1.3847e-07	2.1318e-06	0.921053
30	Choline	C5H14NO	363.852	303.188	1325.98	1036.64	256.128	195.686	1342.46	1116.81	1.81	143.07	[M+K]+	-3.16		∞		1.30372	0.36441	6.2116e-08	3.432e-07	0.805348	1.39168	0.27219	8.214e-05	0.0003624	0.831984
31	Mevalonic acid	C6H12O4	230.327	500.36	1279.38	2043.9	102.154	118.082	585.439	792.384	0.84	190.107	[M+H+CH3CN]+	-0.153		10.6		1.47128	0.21629	2.235e-07	1.076e-06	0.792157	1.08378	0.24825	0.0029865	0.0072421	0.757085
32	Acetylcysteine	C5H9NO3S	433.721	479.654	1257.08	1010.06	328.077	281.652	1162.56	1152.38	1.85	164.037	[M+H]+	-0.894	0.37	∞		1.2328	0.43151	3.2371e-07	1.4905e-06	0.788235	1.06038	0.40536	0.0094021	0.019368	0.726721
33	Leu-Asp	C10H18N2O5	1598.23	2758.92	5013.01	5008.31	892.538	1177.93	3884.56	2531.24	1.84	247.129	[M+H]+	-0.7		9.3	831.9	1.27345	0.39579	7.1466e-07	3.0093e-06	0.779679	1.4207	0.31461	7.3209e-05	0.00032939	0.834008
34	Methylhippuric acid	C10H11NO3	843.421	1190.46	4985.83	6140.58	311.026	377.281	4026.88	4829.34	2.36	235.108	[M+H+CH3CN]+	-0.436	0.24	9.3		1.36135	0.22292	1.9845e-06	7.6086e-06	0.768271	1.37506	0.11155	0.0002452	0.00089483	0.811741
35	Homovanillic acid	C9H10O4	311.248	828.447	1073.55	3412.18	156.974	193.134	576.386	368.719	2.05	183.065	[M+H]+	1.717	0.17	∞		1.31128	0.32297	3.4643e-06	1.2534e-05	0.761854	1.4284	0.39008	5.1489e-05	0.00024509	0.840081
36	1,3,7-Trimethyluric acid	C8H10N4O3	490.588	554.8	2004.84	1774.33	380.154	492.168	2726.42	2892.3	1.85	211.082	[M+H]+	-0.543	0.23	∞	623.9	1.08726	0.31736	3.9142e-06	1.4025e-05	0.760428	1.55961	0.19995	1.2928e-05	7.9946e-05	0.862348
37	4-Methoxyphenylacetic acid	C9H10O3	1176.16	2076.52	3627.32	3420.34	808.667	1613.01	3052.32	3214.87	2.28	184.097	[M+NH4]+	1.826	-0.13	∞		1.1772	0.42872	3.9142e-06	1.4025e-05	0.760428	1.35787	0.37725	0.0001785	0.00068614	0.817814
38	Benzaldehyde	C7H6O	1166.17	1368.87	3236.48	2587.39	853.821	1006.36	3133.26	2256.26	2.14	107.049	[M+H]+	-1.22		1.8	899.6	1.23086	0.47027	4.6956e-06	1.6603e-05	0.758289	1.63314	0.39272	2.7542e-06	2.249e-05	0.884615
39	Hippuric acid	C9H9NO3	270.155	470.006	1700.75	6926.82	167.051	141.071	502.526	385.597	1.81	180.066	[M+H]+	-0.024	-0.01	∞		1.25714	0.2099	5.4589e-06	1.9006e-05	0.756506	1.13403	0.47624	0.0018039	0.0047953	0.769231
40	p-Octopamine	C8H11NO2	230.442	439.028	762.801	787.578	95.9744	124.141	547.684	449.369	1.81	171.113	[M+NH4]+	-0.977		∞		1.33898	0.38029	5.6252e-06	1.9494e-05	0.75615	1.31714	0.25842	2.7987e-05	0.00014826	0.850202
41	1,3-Dimethyluric acid	C7H8N4O3	6068.42	5768.26	20576.5	17373.3	5629.41	5971.22	26092.9	22894.5	1.75	197.066	[M+H]+	-2.801	0.32	9.1		1.15933	0.38918	6.7295e-06	2.2838e-05	0.754011	1.54084	0.30816	3.1691e-05	0.00016435	0.848178
42	3-Methylglutarylcarnitine	C13H23NO6	756.43	3700.5	3900.25	16677.5	180.462	206.664	1796.11	2256.81	1.86	290.16	[M+H]+	-0.551		14.2	807.5	1.24932	0.24424	9.876e-06	3.2473e-05	0.749376	1.64209	0.1425	1.2796e-06	1.2321e-05	0.894737
43	3-Hydroxymandelic acid	C8H8O4	344.021	555.249	1435.52	3068.78	197.513	299.783	1348.39	1504.98	2.23	210.076	[M+H+CH3CN]+	0.408	0.38	∞		1.1863	0.30279	1.1426e-05	3.6995e-05	0.747594	1.51394	0.20768	1.9131e-05	0.00010772	0.856275
44	Salicyluric acid	C9H9NO4	4686.44	11333.4	16699.6	38607.4	816.821	1940.26	3373.44	6863.15	2.3	196.06	[M+H]+	-0.39	0.23	8.9	969.5	1.13477	0.38487	1.5695e-05	4.9304e-05	0.743672	1.24767	0.33695	0.00040839	0.0013579	0.801619
45	Anserine	C10H16N4O3	109.648	269.689	440.203	523.023	41.7692	139.955	429.965	602.713	0.35	241.129	[M+H]+	-0.207	0.08	∞	875.5	1.42233	0.33312	0.0001272	0.00032582	0.716221	1.65987	0.16002	0.00080318	0.0024055	0.787449
46	L-Acetylcarnitine	C9H17NO4	171.818	259.872	554.85	699.683	74.2564	122.163	389.895	364.228	0.83	245.15	[M+H+CH3CN]+	2.344	0.44	∞		1.16739	0.40358	0.00013737	0.00034886	0.715152	1.34839	0.27421	0.0025322	0.006354	0.761134
47	Pantothenic acid	C9H17NO5	166.482	260.484	501.503	546.287	107.487	165.168	696.14	503.019	2.01	261.144	[M+H+CH3CN]+	-1.396		∞		1.22204	0.41641	0.00028399	0.0006652	0.704813	1.44485	0.21581	9.206e-05	0.00039439	0.82996
48	2-Hydroxy-2-methylbutyric acid	C5H10O3	604.188	507.494	2424.9	5625.02	1075.23	596.587	3393.61	1850.61	1.69	182.078	[M+Na+CH3CN]+	-4.523	0.24	∞		1.04445	0.36709	0.00038923	0.00088916	0.700178	1.56308	0.4461	1.1314e-05	7.1769e-05	0.864372
aExperimental m/z of ion; bVIP scores derived from OPLS-DA model; cfold change between cancer and control urine calculated from the abundance mean values for each group – cancer-to-normal ratio; dP-value determined from Student’s t-test; AUC: area under the curve; FC: fold change; FDR: false discovery rate; SD: standard deviation; VIP: variable influence on projection

## Sheet: Age40-60vsControl
Table S9. Mean metabolite abundance for urine of controls aged 40-60 vs. urine of BC patients aged 40-60. Those metabolites are considered statistically significantly different (P-value < 0.05; FDR < 0.05; VIP > 1; FC < 0.5 and > 2; AUC > 0.7) between those two groups.
No.	Name	Molecular formula	Abundance				RT [min]	m/za	Formula of detected ions	Δm/z [ppm]	ΔRT [s]	mSigma	MS/MS score	OPLS-DA		T-test		ROC
			Age 40-60 (n = 11)		Control age 40-60 (n = 49)									VIPb	FCc	P-valued	FDR	AUC
			Mean	SD	Mean	SD
1	Methylmalonic acid	C4H6O4	5.27273	17.4877	1221.27	588.705	0.03	119.034	[M+H]+	4.254		∞		2.48822	0.019089	3.9101e-10	3.612e-08	0.985158
2	Oleamide	C18H35NO	14608.5	10637	8127.97	978.259	5.08	282.279	[M+H]+	-0.679		12.1	957.7	1.97735	2.4833	2.1593e-09	1.2043e-07	0.975881
3	Sebacic acid	C10H18O4	388	292.354	2240.89	1921.74	2.22	203.127	[M+H]+, [M+H-H2O]+, [M+Na]+	-0.959	-0.3	8.2		1.88642	0.24989	1.4748e-08	5.0108e-07	0.962894
4	Azelaic acid	C9H16O4	460.848	218.504	2310.17	1417.3	2.54	171.101	[M+H-H2O]+, [M+Na]+, [M+H]+	-1.232	0.24	9.7	991.9	1.854	0.28042	2.384e-08	7.418e-07	0.959184
5	N-Alpha-acetyllysine	C8H16N2O3	706.788	436.428	63.8741	100.658	0.14	268.106	[M+K+CH3CN]+	-0.689	-0.2	43.8		1.7645	16.458	8.8165e-08	2.0521e-06	0.948052
6	Succinic acid	C4H6O4	276.606	138.348	954.323	327.584	0.26	119.034	[M+H]+	4.103	-0.38	∞		1.85361	0.40307	8.8165e-08	2.0521e-06	0.948052
7	N-Acetylserotonin	C12H14N2O2	216.242	162.015	1351.51	1033.45	1.75	175.123	[M+H-CO2]+, [M+H]+	-1.549	-0.04	∞		1.7592	0.23029	3.3334e-07	5.6306e-06	0.935065
8	Phenylacetylglycine	C10H11NO3	207.03	174.14	1369.16	1561.32	2.19	194.081	[M+H]+	-0.405	0.24	∞	991.4	1.79225	0.21593	7.8075e-07	1.1149e-05	0.925788
9	2-Furoylglycine	C7H7NO4	803.333	751.257	7383.23	7380.23	1.6	170.045	[M+H]+, [M+H-H2O]+	-0.659	0.19	6.4	998.1	1.82397	0.14982	1.2592e-06	1.6617e-05	0.920223
10	Alpha-ketoisovaleric acid	C5H8O3	314.364	178.817	1101.17	542.322	1.65	158.081	[M+H+CH3CN]+	-0.51	0.41	∞		1.70237	0.40042	3.077e-06	3.4983e-05	0.909091
11	Isobutyryl-L-carnitine	C11H21NO4	6912	4216.84	27392.4	14631.3	1.72	232.154	[M+H]+	-0.365		0.4	998.7	1.63643	0.35016	3.5451e-06	3.9102e-05	0.907236
12	Methylhippuric acid	C10H11NO3	241.091	445.627	3537.07	3762.43	2.36	235.108	[M+H+CH3CN]+	-0.436	0.24	9.3		1.78491	0.095485	4.0765e-06	4.3346e-05	0.90538
13	N-Acetyl-L-tyrosine	C11H13NO4	137.152	155.897	747.296	470.609	1.95	241.118	[M+NH4]+	-1.32	0.31	∞		1.87536	0.2642	4.0765e-06	4.3346e-05	0.90538
14	Phenylglyoxylic acid	C8H6O3	908.727	991.073	5015.35	3792.13	1.85	151.039	[M+H]+	-2.135	0.35	5.6		1.85053	0.24778	4.6789e-06	4.922e-05	0.903525
15	Picolinuric acid	C8H8N2O3	8636.3	5915.89	26723.6	10554.7	1.88	181.061	[M+H]+, [M+H-H2O]+	-0.46		5.6	982.8	1.70865	0.44835	6.1306e-06	6.0609e-05	0.899814
16	Cis,cis-Muconic acid	C6H6O4	207.879	333.207	2045.11	2476.49	1.53	125.023	[M+H-H2O]+, [M+H]+	-0.918	-0.17	∞	830.4	1.74911	0.14104	7.9775e-06	7.3923e-05	0.896104
17	3,4-Dihydroxymandelic acid	C8H8O5	361.394	419.806	1938.92	1409.53	1.85	226.071	[M+H+CH3CN]+	-0.442		∞		1.85869	0.25355	9.0777e-06	8.1068e-05	0.894249
18	2-Furoic acid	C5H4O3	405.152	355.054	2213	1775.12	1.58	154.05	[M+H+CH3CN]+	-0.237	0.03	∞		1.63562	0.26334	1.6923e-05	0.00013234	0.884972
19	Isovalerylcarnitine	C12H23NO4	4840.85	2718.07	26729	54999.4	2	246.17	[M+H]+	-0.308	0.2	9.6	985	1.33241	0.25823	1.6923e-05	0.00013234	0.884972
20	Isostearic acid	C18H36O2	86.9697	87.3269	805.16	1214.8	0.2	285.279	[M+H]+	-0.991		30.4	760.9	1.51614	0.16441	3.0454e-05	0.00021588	0.875696
21	2,5-Furandicarboxylic acid	C6H4O5	236.97	168.142	1405.61	1468.79	1.28	157.013	[M+H]+, [M+H-H2O]+	-0.864	-0.03	∞	955.7	1.45407	0.24363	5.3095e-05	0.00033394	0.866419
22	Tiglylglycine	C7H11NO3	548.061	331.062	1745.44	974.156	1.56	199.108	[M+H+CH3CN]+	-0.519	-0.06	∞		1.49427	0.43844	5.913e-05	0.00036414	0.864564
23	Homovanillic acid	C9H10O4	226.303	239.18	846.503	467.737	1.86	183.065	[M+H]+	0.343	-0.02	∞		1.81395	0.35962	7.3091e-05	0.00042364	0.860853
24	4-Methylcatechol	C7H8O2	1438.3	779.446	4297.28	2647.31	2.02	107.049	[M+H-H2O]+, [M+Na]+	-2.144		2.6		1.20937	0.47884	8.1131e-05	0.0004612	0.858998
25	Gamma-Glutamylcysteine	C8H14N2O5S	579.212	188.749	277.622	382.105	4.18	251.07	[M+H]+	1.859		49.4		1.35948	2.6541	9.9644e-05	0.00054748	0.855288
26	2-Hydroxycaproic acid	C6H12O3	268.303	437.422	1964.94	2808.57	2.1	174.112	[M+H+CH3CN]+, [M+NH4-H2O]+	-0.662	0.09	23.3		1.66718	0.19319	0.00012188	0.00063993	0.851577
27	Xanthurenic acid	C10H7NO4	1367.21	1083.1	4145.5	1945.59	1.8	206.045	[M+H]+	0.259	0.21	9.4	811.6	1.51974	0.46621	0.00012188	0.00063993	0.851577
28	L-Aspartyl-L-phenylalanine	C13H16N2O5	1195.64	627.591	3835.73	2726.46	1.9	281.113	[M+H]+	-0.796	0.26	11.9	725.3	1.32779	0.43983	0.00014849	0.00075679	0.847866
29	L-Tryptophan	C11H12N2O2	14736.9	47991.3	9967.03	65055.3	2.04	246.123	[M+H+CH3CN]+	-1.506	0.43	7		1.00495	2.766	0.00014849	0.00075679	0.847866
30	Salicyluric acid	C9H9NO4	587.455	468.948	16154.7	36802	2.3	196.06	[M+H]+	-0.39	0.23	8.9	969.5	1.28184	0.052842	0.00014849	0.00075679	0.847866
31	9Z,11E,13E-Octadecatrienoic acid	C18H30O2	555.576	223.491	303.449	348.614	5.34	279.231	[M+H]+	-1.307		17.1	931.9	1.13484	2.4843	0.00019826	0.00095296	0.842301
32	Hippuric acid	C9H9NO3	134.364	134.447	659.133	841.967	1.81	180.066	[M+H]+	-0.024	-0.01	∞		1.58617	0.30552	0.00019826	0.00095296	0.842301
33	Choline	C5H14NO	321.818	261.426	1472.47	1067.77	1.81	143.07	[M+K]+	-3.16		∞		1.29252	0.30089	0.0002393	0.0011053	0.83859
34	p-Octopamine	C8H11NO2	120.727	141.45	730.52	607.099	1.81	171.113	[M+NH4]+	-0.977		∞		1.27461	0.21362	0.00028781	0.0012698	0.834879
35	Hexanoyl-L-carnitine	C13H25NO4	464.545	414.654	1804.24	3195.75	2.24	260.186	[M+H]+	-0.303		10.9	993.1	1.18935	0.35041	0.0004907	0.0019655	0.823748
36	Tetrahydroharman-3-carboxylic acid	C13H14N2O2	107.03	151.786	1012.91	2154.09	2.08	231.113	[M+H]+	0.364		21.1	830.2	1.31734	0.1415	0.00058244	0.0022506	0.820037
37	PALMITIC ACID	C16H32O2	110.848	51.019	719.065	1171.66	0.2	257.247	[M+H]+	-0.842		30.1	822.6	1.04878	0.22947	0.00063383	0.0024144	0.818182
38	Vanillic acid	C8H8O4	314.97	201.312	1246	1534.47	1.79	169.049	[M+H]+	-2.895	-0.06	∞	910.9	1.29778	0.35277	0.00074889	0.0027811	0.814471
39	Hypoxanthine	C5H4N4O	1131.82	1631.31	653.983	209.096	0.44	159.027	[M+Na]+	-2.75	0.07	∞		1.2671	2.3152	0.00081312	0.002997	0.812616
40	2-Hydroxy-2-methylbutyric acid	C5H10O3	434.727	256.718	2021.34	4618.97	1.69	182.078	[M+Na+CH3CN]+	-4.523	0.24	∞		1.05238	0.33048	0.00095651	0.0033861	0.808905
41	2-Acetamidooctanoic acid	C10H19NO3	972.848	798.782	3093.32	2606.83	2.9	202.144	[M+H]+, [M+NH4]+, [M+H-H2O]+	-0.437		13.3	993.3	1.17124	0.43445	0.001122	0.0038386	0.805195
42	3-Hydroxy-4-methoxycinnamic aicd	C10H10O4	192.485	181.097	750.449	819.572	2.39	195.065	[M+H]+	-0.641		∞		1.36715	0.38323	0.001122	0.0038386	0.805195
43	Acetylcysteine	C5H9NO3S	350.061	485.524	1292.33	1039.97	1.85	164.037	[M+H]+	-0.894	0.37	∞		1.60127	0.35781	0.001122	0.0038386	0.805195
44	2-Mercaptobenzothiazole	C7H5NS2	7012.85	1470.73	4051.93	4779.46	2.92	167.994	[M+H]+	-0.686		2.5	970.7	1.25537	2.3291	0.0012139	0.0040868	0.80334
45	2-Ketohexanoic acid	C6H10O3	268.182	138.01	848.092	688.161	2.12	172.097	[M+H+CH3CN]+	-0.031	0.21	∞		1.13853	0.44726	0.0013124	0.0043201	0.801484
46	2-Octenoic acid	C8H14O2	363.879	340.666	1117.58	850.613	2.9	160.133	[M+NH4]+	-0.778	-0.29	9.1		1.23154	0.44336	0.0013124	0.0043201	0.801484
47	Dibenzylamine	C14H15N	5211.58	3382.8	3337.02	5576.59	4.38	198.128	[M+H]+	-1.216		6	992.6	1.12184	2.1135	0.0013124	0.0043201	0.801484
48	Dibenzylamine	C14H15N	5118.73	3159.27	2657.62	3053.52	4.08	198.128	[M+H]+	-0.967		12.8	868.1	1.20725	2.5655	0.001531	0.0049084	0.797774
49	4-Methoxyphenylacetic acid	C9H10O3	386.848	314.542	1161.1	856.954	2.35	208.097	[M+H+CH3CN]+	-1.295	-0.05	∞		1.32901	0.47641	0.0016519	0.0052169	0.795918
50	Benzaldehyde	C7H6O	72	129.117	622.374	595.717	0.37	124.076	[M+NH4]+	-0.201		∞		1.20894	0.16415	0.0016519	0.0052169	0.795918
51	1,3,7-Trimethyluric acid	C8H10N4O3	295.576	404.85	2356.91	2272.86	1.85	211.082	[M+H]+	-0.543	0.23	∞	623.9	1.18316	0.18677	0.002067	0.0063054	0.790353
52	5-Hydroxyindoleacetic acid	C10H9NO3	246.788	182.993	1195.9	1558.53	2.22	192.065	[M+H]+, [M+H-H2O]+	-0.52	0.47	∞	710	1.04806	0.29222	0.0022245	0.0067234	0.788497
53	N2-[2-(1H-Indol-3-yl)acetyl]-L-glutamine	C15H17N3O4	3245.52	3349.97	9737.51	10660.6	2.15	304.129	[M+H]+	-0.713		12.6	983.8	1.22728	0.45421	0.0022245	0.0067234	0.788497
54	3-Oxocholic acid	C24H38O5	394.727	393.687	3089.78	3641.36	3.33	448.305	[M+H+CH3CN]+	-0.73	0.16	5.2		1.15486	0.1884	0.0023925	0.0071005	0.786642
55	1,3-Dimethyluric acid	C7H8N4O3	5294.85	5485.74	22781.2	20711.9	1.75	197.066	[M+H]+	-2.801	0.32	9.1		1.0989	0.3374	0.0027623	0.0080054	0.782931
56	Pantothenic acid	C9H17NO5	112.303	163.443	604.912	695.631	2.01	261.144	[M+H+CH3CN]+	-1.396		∞		1.35457	0.26651	0.0029655	0.0085106	0.781076
57	3-Hydroxymethylglutaric acid	C6H10O5	154.242	254.604	521.898	410.88	0.43	185.042	[M+Na]+	-1.381	-0.5	∞		1.20581	0.42382	0.0041908	0.011272	0.7718
58	4-Hydroxypropranolol .beta.-D-glucuronide	C22H29NO9	256.364	326.687	824.776	731.873	2.61	452.191	[M+H]+	-0.385		28.4	908	1.03535	0.42126	0.0075358	0.018379	0.755102
59	Methionine sulfoxide	C5H11NO3S	132.182	198.943	1037.3	3786.25	0.79	166.054	[M+H]+	3.315	0.5	∞		1.02427	0.17936	0.0075358	0.018379	0.755102
60	2-Aminonicotinic acid	C6H6N2O2	109.879	147.182	505.279	823.184	1.68	139.05	[M+H]+	1.445		∞	851.2	1.09364	0.30708	0.0085344	0.02028	0.751391
61	L-Acetylcarnitine	C9H17NO4	128.424	207.911	562.612	698.278	0.83	245.15	[M+H+CH3CN]+	2.344	0.44	∞		1.10207	0.31567	0.0085344	0.02028	0.751391
62	Glycocholic acid	C26H43NO6	112.606	174.646	509.541	800.945	2.8	466.316	[M+H]+	-0.423	-0.07	31.9	630.2	1.12371	0.31396	0.0096453	0.02238	0.747681
63	7a-Hydroxy-3-oxo-5b-cholanoic acid	C24H38O4	198.848	295.692	572.469	674.538	3.1	432.311	[M+H+CH3CN]+	-0.744	0.11	33.2	607.2	1.35461	0.46246	0.010246	0.023424	0.745826
64	Indoleacetic acid	C10H9NO2	2331.64	2675.29	7329.4	6696.42	2.28	176.071	[M+H]+	-0.532	-0.1	5.5	997.8	1.14023	0.45451	0.010246	0.023424	0.745826
65	Phenylpropanolamine	C9H13NO	31.9394	66.9178	536.078	977.306	1.73	152.107	[M+H]+	-0.725	0.24	∞		1.08333	0.099554	0.019275	0.039241	0.725417
aExperimental m/z of ion; bVIP scores derived from OPLS-DA model; cfold change between cancer and control urine calculated from the abundance mean values for each group – cancer-to-normal ratio; dP-value determined from Student’s t-test; AUC: area under the curve; FC: fold change; FDR: false discovery rate; SD: standard deviation; VIP: variable influence on projection

## Sheet: Age60-70vsControl
Table S10. Mean metabolite abundance for urine of controls aged 61-70 vs. urine of BC patients aged 61-70. Those metabolites are considered statistically significantly different (P-value < 0.05; FDR < 0.05; VIP > 1; FC < 0.5 and > 2; AUC > 0.7) between those two groups.
No.	Name	Molecular formula	Abundance				RT [min]	m/za	Formula of detected ions	Δm/z [ppm]	ΔRT [s]	mSigma	MS/MS score	OPLS-DA		T-test		ROC
			Age 61-70 (n = 24)		Control age 61-70 (n = 13)									VIPb	FCc	P-valued	FDR	AUC
			Mean	SD	Mean	SD
1	Isostearic acid	C18H36O2	53.9722	47.1546	793.282	972.719	0.2	285.279	[M+H]+	-0.991		30.4	760.9	1.88694	0.090506	3.7614e-08	2.3657e-06	0.974359
2	Indoleacetic acid	C10H9NO2	235.076	215.153	4395.44	5533.7	2.02	217.097	[M+H+CH3CN]+	0.642	-0.36	7.6		2.09176	0.07904	5.4457e-08	2.981e-06	0.971154
3	Phenylglyoxylic acid	C8H6O3	788.41	687.022	6216.67	4595.31	1.85	151.039	[M+H]+	-2.135	0.35	5.6		2.09016	0.17059	1.0947e-07	5.1366e-06	0.964744
4	3,4-Dihydroxymandelic acid	C8H8O5	311.882	285.716	2252.26	1457.15	1.85	226.071	[M+H+CH3CN]+	-0.442		∞		1.8872	0.18485	2.0941e-07	8.039e-06	0.958333
5	Palmitamide	C16H33NO	5905.03	8812.67	3254.51	560.914	5.02	256.263	[M+H]+	-0.807		10.3	989	1.48929	2.1647	3.8232e-07	1.0867e-05	0.951923
6	Vanillic acid	C8H8O4	266.465	207.346	1353.44	965.124	1.79	169.049	[M+H]+	-2.895	-0.06	∞	910.9	1.63109	0.25058	3.8232e-07	1.0867e-05	0.951923
7	Gamma-Glutamylcysteine	C8H14N2O5S	680.451	581.903	182.667	227.67	4.18	251.07	[M+H]+	1.859		49.4		2.00933	4.3722	5.0976e-07	1.2152e-05	0.948718
8	N-Alpha-acetyllysine	C8H16N2O3	533.882	307.672	28.0513	36.0385	0.14	268.106	[M+K+CH3CN]+	-0.689	-0.2	43.8		2.05532	24.428	5.0976e-07	1.2152e-05	0.948718
9	Oleamide	C18H35NO	16230	20478	7944.46	758.728	5.08	282.279	[M+H]+	-0.679		12.1	957.7	1.59904	2.4906	6.7257e-07	1.4727e-05	0.945513
10	Phenylacetylglycine	C10H11NO3	200.562	193.386	1219.13	770.978	2.19	194.081	[M+H]+	-0.405	0.24	∞	991.4	1.71104	0.21823	8.8197e-07	1.836e-05	0.942308
11	Cis,cis-Muconic acid	C6H6O4	185.972	247.494	2195.18	1957.68	1.53	125.023	[M+H-H2O]+, [M+H]+	-0.918	-0.17	∞	830.4	1.76462	0.11948	1.9009e-06	3.3249e-05	0.932692
12	2-Furoylglycine	C7H7NO4	1244.49	2852.81	7966.56	7828.72	1.6	170.045	[M+H]+, [M+H-H2O]+	-0.659	0.19	6.4	998.1	1.8273	0.22184	4.8713e-06	7.0934e-05	0.919872
13	Anserine	C10H16N4O3	74.1389	229.091	501.795	480.454	0.35	241.129	[M+H]+	-0.207	0.08	∞	875.5	2.05575	0.20928	6.0851e-06	8.2135e-05	0.916667
14	4-Ethylphenol	C8H10O	600.903	928.26	8.66667	31.2481	2.48	164.107	[M+H+CH3CN]+	-0.686	-0.45	4.8		1.42185	49.402	7.5633e-06	9.6367e-05	0.913462
15	L-Thyronine	C15H15NO4	920.278	3290.84	0	0	1.94	312.065	[M+K]+	4.97	0.02	21.5		1.06225	186.02	1.1534e-05	0.00013215	0.907051
16	Leu-Gln	C11H21N3O4	590.139	965.221	37.1282	75.1948	1.58	260.16	[M+H]+	-0.381		11	958.6	1.73611	18.584	1.4157e-05	0.00015557	0.903846
17	2-Furoic acid	C5H4O3	107.16	122.7	1251.74	2188.9	1.42	130.05	[M+NH4]+	-0.431	-0.12	8.1		1.73892	0.1103	1.7304e-05	0.00017947	0.900641
18	L-Tryptophan	C11H12N2O2	2520.23	9583.18	53.9487	152.091	2.04	246.123	[M+H+CH3CN]+	-1.506	0.43	7		1.63954	52.098	3.0917e-05	0.00028295	0.891026
19	Azelaic acid	C9H16O4	611.035	390.605	2971.59	2693.5	2.54	171.101	[M+H-H2O]+, [M+Na]+, [M+H]+	-1.232	0.24	9.7	991.9	1.83437	0.27144	3.7253e-05	0.00033269	0.887821
20	2,5-Furandicarboxylic acid	C6H4O5	255.16	222.853	1450.97	1300.47	1.28	157.013	[M+H]+, [M+H-H2O]+	-0.864	-0.03	∞	955.7	1.72492	0.24047	4.4746e-05	0.00038339	0.884615
21	3-Hydroxy-4-methoxycinnamic aicd	C10H10O4	436.208	529.047	4031.85	5379.63	1.79	195.065	[M+H]+	1.048		∞		1.60466	0.14515	4.4746e-05	0.00038339	0.884615
22	N-Acetylserotonin	C12H14N2O2	192.417	242.049	1600.15	1478.56	1.75	175.123	[M+H-CO2]+, [M+H]+	-1.549	-0.04	∞		1.55296	0.16161	4.4746e-05	0.00038339	0.884615
23	Sebacic acid	C10H18O4	631.097	414.285	2042.72	1585.18	2.22	203.127	[M+H]+, [M+H-H2O]+, [M+Na]+	-0.959	-0.3	8.2		1.61862	0.41472	6.3941e-05	0.00051084	0.878205
24	PALMITIC ACID	C16H32O2	113.104	42.8036	713.385	933.814	0.2	257.247	[M+H]+	-0.842		30.1	822.6	1.67907	0.2024	0.00012607	0.00090014	0.865385
25	Mevalonic acid	C6H12O4	346.674	255.991	1112.97	542.016	2.03	190.107	[M+H+CH3CN]+	-2.531		∞		1.34683	0.39543	0.00014837	0.00099674	0.862179
26	Xanthurenic acid	C10H7NO4	1339.19	684.798	3776.97	2517.71	1.8	206.045	[M+H]+	0.259	0.21	9.4	811.6	1.30968	0.46059	0.00014837	0.00099674	0.862179
27	3-Hydroxymethylglutaric acid	C6H10O5	76.9514	89.8097	544.359	411.938	0.43	185.042	[M+Na]+	-1.381	-0.5	∞		1.46416	0.19433	0.00020393	0.0012744	0.855769
28	Methylmalonic acid	C4H6O4	189.444	371.025	1242.72	757.691	0.03	119.034	[M+H]+	4.254		∞		1.81279	0.2484	0.00020393	0.0012744	0.855769
29	N-Acetyl-L-tyrosine	C11H13NO4	183.222	169.746	615.846	327.365	1.95	241.118	[M+NH4]+	-1.32	0.31	∞		1.30233	0.38891	0.00020393	0.0012744	0.855769
30	Benzaldehyde	C7H6O	1035.92	1119.86	3622.46	2593.81	2.14	107.049	[M+H]+	-1.22		1.8	899.6	1.50541	0.37591	0.0002382	0.0014111	0.852564
31	Tiglylglycine	C7H11NO3	553.222	435.554	1791.54	1217.3	1.56	199.108	[M+H+CH3CN]+	-0.519	-0.06	∞		1.50085	0.41768	0.0002382	0.0014111	0.852564
32	Hippuric acid	C9H9NO3	199.674	336.05	822.718	601.033	1.82	197.092	[M+NH4]+	-1.792	0	∞		1.5751	0.34794	0.00027756	0.0015901	0.849359
33	Homovanillic acid	C9H10O4	274.708	148.185	1041.59	1029.03	1.86	183.065	[M+H]+	0.343	-0.02	∞		1.32342	0.33611	0.00027756	0.0015901	0.849359
34	Tetrahydroharman-3-carboxylic acid	C13H14N2O2	106.312	136.978	705.692	760.092	2.08	231.113	[M+H]+	0.364		21.1	830.2	1.38205	0.21033	0.00037427	0.0020115	0.842949
35	3-Hydroxymandelic acid	C8H8O4	279.438	346.332	1076.97	1284.96	2.23	210.076	[M+H+CH3CN]+	0.408	0.38	∞		1.30307	0.34635	0.00043315	0.0022307	0.839744
36	L-Sorbose	C6H12O6	1724.9	1632.37	9768.46	25299.1	0.4	203.053	[M+Na]+	0.032	0.09	∞		1.06738	0.22903	0.00043315	0.0022307	0.839744
37	9Z,11E,13E-Octadecatrienoic acid	C18H30O2	562.257	489.451	248.564	202.071	5.34	279.231	[M+H]+	-1.307		17.1	931.9	1.46487	2.8601	0.00076063	0.0035353	0.826923
38	1,3,7-Trimethyluric acid	C8H10N4O3	514.431	1126.9	1809.64	1371.68	1.85	211.082	[M+H]+	-0.543	0.23	∞	623.9	1.22127	0.38955	0.0012936	0.0054238	0.814103
39	2-Ketohexanoic acid	C6H10O3	169.146	80.1156	559.282	490.302	1.93	172.097	[M+H+CH3CN]+	0.162	0.03	∞		1.41344	0.4212	0.0012936	0.0054238	0.814103
40	2-Mercaptobenzothiazole	C7H5NS2	6423.94	2904.42	3492.97	3937.53	2.92	167.994	[M+H]+	-0.686		2.5	970.7	1.75958	2.3881	0.0012936	0.0054238	0.814103
41	3-Hydroxyanthranilic acid	C7H7NO3	133.389	195.349	572.974	455.323	1.87	195.076	[M+H+CH3CN]+	-0.372	0.4	∞		1.33785	0.33093	0.0012936	0.0054238	0.814103
42	p-Octopamine	C8H11NO2	126.875	188.117	853.282	1060.77	1.81	171.113	[M+NH4]+	-0.977		∞		1.34865	0.20826	0.0018891	0.0073186	0.804487
43	Leucinic acid	C6H12O3	179.868	297.151	565.487	317.046	1.92	196.094	[M+Na+CH3CN]+	-3.912	0	∞		1.2345	0.37655	0.0027155	0.0096946	0.794872
44	1,3-Dimethyluric acid	C7H8N4O3	6029.94	8446.73	20117.9	14758.7	1.75	197.066	[M+H]+	-2.801	0.32	9.1		1.12396	0.41115	0.00343	0.011735	0.788462
45	Choline	C5H14NO	394.132	398.957	1608.46	1570.27	1.81	143.07	[M+K]+	-3.16		∞		1.25753	0.34483	0.0038455	0.012888	0.785256
46	N-Acetyl-L-cysteine	C5H9NO3S	65.0833	125.44	386.205	434.061	2.68	164.037	[M+H]+	-0.585		∞	933.8	1.47957	0.22827	0.0038455	0.012888	0.785256
47	2-Phenylglycine	C8H9NO2	915.806	1059.7	252.103	793.312	0.72	193.097	[M+H+CH3CN]+	-0.347	0.35	6.7		1.26016	4.87	0.0053684	0.01699	0.775641
48	Salicyluric acid	C9H9NO4	231.694	423.466	806.308	848.741	2.16	196.06	[M+H]+	-0.189	0.09	∞	980.6	1.00792	0.40974	0.0082007	0.023627	0.762821
49	2-Hydroxycaproic acid	C6H12O3	250.556	195.75	1964.97	2291.11	2.1	174.112	[M+H+CH3CN]+, [M+NH4-H2O]+	-0.662	0.09	23.3		1.06427	0.16813	0.010048	0.027942	0.75641
50	3-Methylglutarylcarnitine	C13H23NO6	267.986	296.683	1666.21	2712.82	1.86	290.16	[M+H]+	-0.551		14.2	807.5	1.27512	0.2051	0.010048	0.027942	0.75641
51	4-Methylcatechol	C7H8O2	227.451	328.187	822.051	741.753	0.68	142.086	[M+NH4]+	-0.521		∞		1.08441	0.35754	0.011099	0.030407	0.753205
52	3-Methylxanthine	C6H6N4O2	3807.1	5183.44	10874.9	12218.4	1.48	167.056	[M+H]+	-0.691	0.15	9.1		1.05896	0.48663	0.013487	0.035983	0.746795
53	2-Hydroxy-2-methylbutyric acid	C5H10O3	594.208	423.806	3277.54	7289.45	1.69	182.078	[M+Na+CH3CN]+	-4.523	0.24	∞		1.15403	0.25478	0.016302	0.042012	0.740385
54	Phosphoric acid	H3O4P	245.806	380.315	724.308	511.302	0.44	120.966	[M+Na]+	-0.533	0.14	∞		1.1506	0.42515	0.016302	0.042012	0.740385
55	2-Hydroxyphenethylamine	C8H11NO	496.104	838.61	273.231	661.49	0.82	179.118	[M+H+CH3CN]+	-0.155	-0.39	∞		1.08022	2.4517	0.019601	0.048444	0.733974
aExperimental m/z of ion; bVIP scores derived from OPLS-DA model; cfold change between cancer and control urine calculated from the abundance mean values for each group – cancer-to-normal ratio; dP-value determined from Student’s t-test; AUC: area under the curve; FC: fold change; FDR: false discovery rate; SD: standard deviation; VIP: variable influence on projection

[truncated: 1 more sheets: Age71-90vsControl ]
